# Supplementary material for: Intrahepatic levels of microbiome-derived hippurate associates with improved metabolic dysfunction-associated steatotic liver disease
Source: Mol Metab. 2024 Dec 31;92:102090. doi: 10.1016/j.molmet.2024.102090 (PMC11772989; doi:10.1016/j.molmet.2024.102090)
Supplement: Multimedia component 1 — Table S1. PreciNASH cohort summary. [file mmc1.xlsx]

## Sheet: Feuil1
S1 PreciNASH cohort summary
	Healthy liver	non-MASH MASLD	MASH	p Healthy vs MASLD	p Healthy vs MASH	p MASLD vs MASH	Normoglycemic T2D (mean)	Prediabetes (mean)	Type 2 Diabetes (mean)	p_Healthy_PreD	p_Healthy_T2D	p_Pred_T2D
N	91	146	81				72	93	146
Female (% in group)	84.6154	65.0685	61.7284	0.00355687	0.00186279	0.723267	81.9444	75.2688	60.274	0.719343	0.00232903	0.0307301
Male (% in group)	15.3846	34.9315	38.2716	0.00355687	0.00186279	0.723267	18.0556	24.7312	39.726	0.719343	0.00232903	0.0307301
Hippurate plasma (mean +/- sd)	1.41 +/- 0.85	1.24 +/- 0.91	1.22 +/- 1.05	0.076137	0.459119	0.473031	1.36 +/- 0.84	1.31 +/- 0.95	1.22 +/- 0.97	0.946622	0.0534818	0.330509
Hippurate liver (mean +/- sd)	1.80 +/- 1.40	1.32 +/- 1.1	0.96 +/- 0.79	0.000421898	0.0154293	0.0209398	1.66 +/- 1.33	1.26 +/- 0.96	1.27 +/- 1.16	0.00989075	0.000206446	0.344878
M0 age (mean +/- sd)	34.51 +/- 11.29	41.83 +/- 11.07	46.69 +/- 10.45	1.14129e-05	0.0046063	0.00566929	32.08 +/- 9.54	38.06 +/- 10.42	47.67 +/- 9.69	0.00136424	2.31145e-17	9.7327e-10
M0 BMI (mean +/- sd)	45.14 +/- 7.02	47.11 +/- 8.2	46.14 +/- 7.86	0.112412	0.282283	0.321983	45.58 +/- 6.42	47.14 +/- 8.05	46.04 +/- 7.64	0.592683	0.926534	0.330509
M0 steatosis score (mean +/- sd)	0 +/- 0	2.39+/- 0.49	2.15 +/- 0.79	7.57727e-42	0.0660082	0.100954	0.65 +/- 1.08	1.76 +/- 1.14	2.10 +/- 0.88	3.21703e-07	5.33855e-15	0.0768847
M0 inflammation score (mean +/- sd)	0 +/- 0	0.51 +/- 0.61	1.32 +/- 0.50	1.27396e-12	5.98142e-17	5.98142e-17	0.18 +/- 0.51	0.52 +/- 0.60	0.81 +/- 0.73	0.000110714	2.60251e-10	0.00495252
M0 ballooning score (mean +/- sd)	0 +/- 0	0.1 +/- 0.33	1.28 +/- 0.45	0.00737392	4.70831e-38	4.70831e-38	0.1 +/- 0.38	0.22 +/- 0.44	0.62 +/- 0.73	0.0782358	2.4273e-08	2.0589e-05
M0 brunt score (mean +/- sd)	0 +/- 0	0 +/- 0	1.46 +/- 0.67		3.13e-47	3.13e-47	0.1 +/- 0.42	0.17 +/- 0.48	0.64 +/- 0.87	0.522151	3.45661e-07	1.04278e-05
M0 NAS score (mean +/- sd)	0 +/- 0	3 +/- 0.81	4.77 +/- 1.10	1.61349e-40	2.13555e-22	2.13555e-22	0.93 +/- 1.60	2.49 +/- 1.65	3.54 +/- 1.68	3.21703e-07	7.43573e-17	6.79401e-05
M0 ASAT TGO (mean +/- sd)	23.03 +/- 10.47	31.25 +/- 15.48	42.88 +/- 18.81	2.53987e-07	6.75475e-08	9.45665e-08	24.24 +/- 12.03	30.63 +/- 12.87	36.56 +/- 19.56	3.25173e-05	7.63139e-08	0.152558
M0 ALAT TGP (mean +/- sd)	25.74 +/- 17.09	44.97 +/- 28.69	53.53 +/- 25.34	2.12866e-13	0.00139004	0.00200784	30.06 +/- 25.84	42.20 +/- 23.64	47.39 +/- 28.25	1.34405e-06	1.79459e-09	0.330509
M0 gammaGT (mean +/- sd)	31.09 +/- 35.17	50.42 +/- 50.40	81.91 +/- 71.25	6.95894e-08	2.31362e-06	3.08483e-06	26.28 +/- 21.34	41.04 +/- 27.39	74.75 +/- 72.24	1.34405e-06	6.48548e-16	2.13332e-05
M0 plaquettes	290.77 +/- 60.16	269.18 +/- 59.16	259.25 +/- 63.37	0.0258076	0.274808	0.317086	284.86 +/- 57.46	288.24 +/- 60.42	256.76 +/- 60.54	0.979218	0.00302399	0.000463804
Treatment antidiabetes (% in group)	13.1868	38.3562	65.4321	0.000143809	1.39638e-11	0.000559205	0	0	82.8767	1	2.93924e-29	4.62527e-34
Treatment hypertension (% in group)	29.6703	43.8356	66.6667	0.0740835	6.03132e-06	0.00373546	20.8333	31.1828	68.4932	0.500901	2.21218e-10	1.48323e-07
Treatment dyslipidemia (% in group)	12.0879	18.4932	38.2716	0.350294	0.000260978	0.00374606	5.55556	7.52688	39.0411	1	6.98727e-07	5.94971e-07
