# Supplementary material for: Intrahepatic levels of microbiome-derived hippurate associates with improved metabolic dysfunction-associated steatotic liver disease
Source: Mol Metab. 2024 Dec 31;92:102090. doi: 10.1016/j.molmet.2024.102090 (PMC11772989; doi:10.1016/j.molmet.2024.102090)
Supplement: Multimedia component 2 — Table S2. Hepatic genes correlated to HA. [file mmc2.xlsx]

## Sheet: Feuil2
S2 genes correlated to HA
RNAgene	symbol	cor_liver	cor_plasma	p_liver	p_plasma	p.adj_liver	p.adj_plasma
ENSG00000125257.16	ABCC4	-0.191635	-0.292949	0.000615098	1.13449e-07	0.0631509	0.00294683
ENSG00000095970.17	TREM2	-0.306356	-0.271619	2.72051e-08	9.50003e-07	0.000353326	0.00822544
ENSG00000145107.16	TM4SF19	-0.259054	-0.274011	3.0608e-06	7.55127e-07	0.00397521	0.00822544
ENSG00000122254.7	HS3ST2	-0.292539	-0.264694	1.18383e-07	1.82367e-06	0.000512499	0.0118424
ENSG00000253649.5	PRSS51	-0.247713	-0.258464	8.36462e-06	3.22881e-06	0.00658397	0.0134178
ENSG00000106080.11	FKBP14	-0.218461	-0.25721	9.02344e-05	3.61595e-06	0.021905	0.0134178
ENSG00000115129.14	TP53I3	-0.200502	-0.257304	0.000335068	3.58536e-06	0.0465403	0.0134178
ENSG00000044012.4	GUCA2B	-0.278586	-0.251132	4.83865e-07	6.20839e-06	0.00125684	0.0146603
ENSG00000083857.14	FAT1	-0.243652	-0.251772	1.18525e-05	5.86909e-06	0.0085519	0.0146603
ENSG00000104435.14	STMN2	-0.216491	-0.253047	0.000104764	5.24421e-06	0.0238851	0.0146603
ENSG00000286116.1	FAS-AS1	-0.147368	-0.252107	0.00869978	5.69806e-06	0.166534	0.0146603
ENSG00000102007.11	PLP2	-0.270712	-0.246371	1.03574e-06	9.39218e-06	0.00192167	0.0162641
ENSG00000196562.14	SULF2	-0.224647	-0.248816	5.5967e-05	7.60114e-06	0.0185802	0.0162641
ENSG00000134574.12	DDB2	-0.144309	-0.246436	0.0102114	9.33968e-06	0.180197	0.0162641
ENSG00000135697.10	BCO1	-0.0827329	-0.247036	0.142273	8.86922e-06	0.441837	0.0162641
ENSG00000133985.3	TTC9	-0.204458	-0.244574	0.000253347	1.09566e-05	0.0406215	0.0177874
ENSG00000135127.11	BICDL1	-0.194406	-0.243415	0.000510176	1.20942e-05	0.0571183	0.0184792
ENSG00000172667.11	ZMAT3	-0.19458	-0.240966	0.000504161	1.48767e-05	0.0566908	0.0214679
ENSG00000187288.12	CIDEC	-0.271914	-0.239581	9.2357e-07	1.67088e-05	0.00187645	0.0223482
ENSG00000279485.1	RP11-391A7.1	-0.151605	-0.239229	0.00693547	1.72075e-05	0.1505	0.0223482
ENSG00000164687.11	FABP5	-0.297238	-0.233584	7.24144e-08	2.74093e-05	0.000376193	0.0259548
ENSG00000112149.10	CD83	-0.280789	-0.234499	3.89374e-07	2.54363e-05	0.00112378	0.0259548
ENSG00000175445.17	LPL	-0.259107	-0.235485	3.04612e-06	2.34612e-05	0.00397521	0.0259548
ENSG00000169429.11	CXCL8	-0.240398	-0.235428	1.5604e-05	2.3573e-05	0.00952366	0.0259548
ENSG00000228872.2	CSP1	-0.229354	-0.234243	3.85632e-05	2.59757e-05	0.0156712	0.0259548
ENSG00000165105.10	RASEF	-0.210404	-0.233714	0.000164789	2.712e-05	0.0319038	0.0259548
ENSG00000204272.13	NBDY	-0.180119	-0.234148	0.00130212	2.61769e-05	0.0811094	0.0259548
ENSG00000119661.15	DNAL1	-0.147657	-0.233332	0.00856772	2.79782e-05	0.166128	0.0259548
ENSG00000197353.4	LYPD2	-0.221513	-0.230335	7.14079e-05	3.56488e-05	0.0206884	0.0289368
ENSG00000158186.13	MRAS	-0.204084	-0.230701	0.000260206	3.46144e-05	0.0412125	0.0289368
ENSG00000064115.11	TM7SF3	-0.162346	-0.231388	0.0038071	3.27507e-05	0.122346	0.0289368
ENSG00000239246.3	RP11-464D20.2	-0.130627	-0.231068	0.0201877	3.3606e-05	0.228174	0.0289368
ENSG00000170323.9	FABP4	-0.318681	-0.227324	6.86043e-09	4.53257e-05	0.0001782	0.0302973
ENSG00000134668.12	SPOCD1	-0.2983	-0.228932	6.47252e-08	3.98859e-05	0.000376193	0.0302973
ENSG00000119812.19	FAM98A	-0.19492	-0.227517	0.000492655	4.46386e-05	0.0556379	0.0302973
ENSG00000133216.17	EPHB2	-0.186409	-0.227724	0.000869122	4.39104e-05	0.0676665	0.0302973
ENSG00000105928.16	GSDME	-0.180178	-0.227837	0.00129727	4.35172e-05	0.0810016	0.0302973
ENSG00000119899.13	SLC17A5	-0.172492	-0.228181	0.00208929	4.23447e-05	0.0957894	0.0302973
ENSG00000164078.13	MST1R	-0.167542	-0.226959	0.00281141	4.66562e-05	0.109321	0.0302973
ENSG00000148541.13	FAM13C	-0.149634	-0.226974	0.00771202	4.66002e-05	0.159518	0.0302973
ENSG00000136235.17	GPNMB	-0.249862	-0.226428	6.93917e-06	4.86529e-05	0.00600816	0.0308234
ENSG00000187474.5	FPR3	-0.214616	-0.225835	0.000120613	5.0983e-05	0.0259621	0.0315306
ENSG00000196873.16	CBWD3	-0.108834	-0.224782	0.0532655	5.53789e-05	0.309679	0.0334527
ENSG00000278952.1	RP11-399J13.2	-0.129008	-0.223579	0.0218017	6.0833e-05	0.233525	0.0359122
ENSG00000184545.11	DUSP8	-0.272602	-0.222373	8.64652e-07	6.68146e-05	0.00187645	0.0384599
ENSG00000143951.16	WDPCP	-0.262291	-0.220653	2.27711e-06	7.63005e-05	0.00369674	0.0384599
ENSG00000123975.5	CKS2	-0.250038	-0.220789	6.83301e-06	7.55078e-05	0.00600816	0.0384599
ENSG00000260372.7	AQP4-AS1	-0.202829	-0.221673	0.000284444	7.05333e-05	0.0431467	0.0384599
ENSG00000240518.2	RP11-515C16.1	-0.180646	-0.220535	0.00125935	7.69939e-05	0.0804954	0.0384599
ENSG00000223855.2	HRAT92	-0.176657	-0.220546	0.00161766	7.69294e-05	0.0875388	0.0384599
ENSG00000133048.13	CHI3L1	-0.173141	-0.221129	0.00200845	7.35558e-05	0.0940268	0.0384599
ENSG00000240859.3	AC093627.10	-0.15869	-0.220863	0.00468857	7.5078e-05	0.130581	0.0384599
ENSG00000176912.5	TYMSOS	-0.282085	-0.219356	3.42385e-07	8.42785e-05	0.00111168	0.0390917
ENSG00000135931.19	ARMC9	-0.182015	-0.220046	0.00115427	7.99435e-05	0.077876	0.0390917
ENSG00000229981.8	LINC01435	-0.181781	-0.219733	0.00117164	8.18824e-05	0.0780463	0.0390917
ENSG00000274328.1	RP11-239C9.1	-0.149018	-0.219584	0.00796991	8.28198e-05	0.162113	0.0390917
ENSG00000174951.12	FUT1	-0.132804	-0.219	0.0181819	8.66033e-05	0.220845	0.0394653
ENSG00000172497.9	ACOT12	-0.255608	-0.21733	4.17535e-06	9.83304e-05	0.00492976	0.0395651
ENSG00000164111.15	ANXA5	-0.210165	-0.215921	0.000167698	0.000109363	0.0319038	0.0395651
ENSG00000164825.4	DEFB1	-0.196664	-0.216511	0.000437237	0.000104609	0.0525798	0.0395651
ENSG00000122574.11	WIPF3	-0.187468	-0.216107	0.000810953	0.00010784	0.0667794	0.0395651
ENSG00000132274.16	TRIM22	-0.185872	-0.216814	0.000900101	0.000102242	0.0678539	0.0395651
ENSG00000168374.11	ARF4	-0.183711	-0.218355	0.00103532	9.09668e-05	0.07388	0.0395651
ENSG00000170962.13	PDGFD	-0.17679	-0.217002	0.00160427	0.0001008	0.0873604	0.0395651
ENSG00000099139.14	PCSK5	-0.174691	-0.217389	0.00182663	9.78863e-05	0.0915528	0.0395651
ENSG00000237476.1	LINC01637	-0.16849	-0.21732	0.00265764	9.84024e-05	0.106367	0.0395651
ENSG00000186792.17	HYAL3	-0.167316	-0.217158	0.00284925	9.96163e-05	0.109689	0.0395651
ENSG00000148019.14	CEP78	-0.162699	-0.21566	0.00373053	0.000111529	0.122346	0.0395651
ENSG00000142623.11	PADI1	-0.160358	-0.216595	0.00426572	0.000103943	0.126486	0.0395651
ENSG00000173540.14	GMPPB	-0.148213	-0.215752	0.00831881	0.000110767	0.164109	0.0395651
ENSG00000164465.19	DCBLD1	-0.141062	-0.217911	0.012066	9.40853e-05	0.18866	0.0395651
ENSG00000250565.7	ATP6V1E2	-0.120442	-0.218043	0.0323281	9.31502e-05	0.264125	0.0395651
ENSG00000242265.6	PEG10	-0.118383	-0.215519	0.0354235	0.000112717	0.27247	0.0395651
ENSG00000027001.10	MIPEP	-0.105474	-0.215795	0.0611044	0.000110405	0.325518	0.0395651
ENSG00000168297.16	PXK	-0.140316	-0.215289	0.0125321	0.000114683	0.191546	0.0397186
ENSG00000127129.10	EDN2	-0.24125	-0.21504	1.45248e-05	0.000116846	0.00920198	0.0399353
ENSG00000124299.15	PEPD	-0.160278	-0.214712	0.00428516	0.000119755	0.126616	0.0403616
ENSG00000127990.19	SGCE	-0.154019	-0.214551	0.00607977	0.000121201	0.143696	0.0403616
ENSG00000124875.10	CXCL6	-0.213921	-0.213909	0.000127043	0.000127156	0.0268287	0.0404014
ENSG00000179593.16	ALOX15B	-0.210493	-0.214337	0.000163709	0.000123157	0.0319038	0.0404014
ENSG00000146070.17	PLA2G7	-0.164186	-0.213868	0.00342296	0.000127543	0.118233	0.0404014
ENSG00000131473.17	ACLY	-0.159163	-0.213875	0.00456487	0.000127475	0.129164	0.0404014
ENSG00000124508.17	BTN2A2	-0.162177	-0.213551	0.00384427	0.000130593	0.122521	0.0408694
ENSG00000118785.15	SPP1	-0.240275	-0.213096	1.57658e-05	0.000135087	0.00952366	0.0412811
ENSG00000143499.14	SMYD2	-0.161413	-0.213176	0.00401655	0.00013428	0.124982	0.0412811
ENSG00000283162.1	RP11-403F21.4	-0.250785	-0.212809	6.40031e-06	0.000137996	0.00593743	0.0415427
ENSG00000198246.9	SLC29A3	-0.178003	-0.21182	0.00148746	0.000148471	0.0848196	0.0415427
ENSG00000140025.16	EFCAB11	-0.167445	-0.212085	0.00282767	0.000145598	0.109689	0.0415427
ENSG00000149428.19	HYOU1	-0.164714	-0.211855	0.0033193	0.000148094	0.116427	0.0415427
ENSG00000163378.14	EOGT	-0.147553	-0.211966	0.008615	0.000146883	0.166128	0.0415427
ENSG00000147383.11	NSDHL	-0.144009	-0.212499	0.0103715	0.000141203	0.180864	0.0415427
ENSG00000101405.3	OXT	-0.132939	-0.211651	0.0180631	0.000150337	0.220734	0.0415427
ENSG00000117507.6	FMO6P	-0.094915	-0.212678	0.0921114	0.000139341	0.374605	0.0415427
ENSG00000221955.11	SLC12A8	-0.0419066	-0.211651	0.457892	0.000150337	0.712731	0.0415427
ENSG00000130513.6	GDF15	-0.188536	-0.21142	0.000755901	0.000152923	0.0667794	0.0418123
ENSG00000240024.5	LINC00888	-0.1016	-0.211246	0.0712945	0.000154892	0.344503	0.0419096
ENSG00000167105.8	TMEM92	-0.0864177	-0.211068	0.125282	0.000156933	0.419951	0.0420241
ENSG00000165828.15	PRAP1	-0.178561	-0.210676	0.00143633	0.00016153	0.0841367	0.0423811
ENSG00000053747.17	LAMA3	-0.138522	-0.210705	0.0137187	0.000161179	0.19898	0.0423811
ENSG00000131981.16	LGALS3	-0.220344	-0.209484	7.81341e-05	0.000176264	0.0214883	0.042393
ENSG00000227218.7	RP11-203J24.8	-0.219527	-0.210281	8.31821e-05	0.000166282	0.0214883	0.042393
ENSG00000147872.10	PLIN2	-0.21458	-0.21011	0.00012094	0.000168368	0.0259621	0.042393
ENSG00000162073.14	PAQR4	-0.199135	-0.209755	0.00036859	0.000172809	0.0478706	0.042393
ENSG00000157227.14	MMP14	-0.194158	-0.209657	0.000518834	0.000174052	0.0573478	0.042393
ENSG00000078081.8	LAMP3	-0.18407	-0.209725	0.00101168	0.000173188	0.0727937	0.042393
ENSG00000136830.12	NIBAN2	-0.157167	-0.210028	0.00510694	0.000169393	0.135042	0.042393
ENSG00000172465.14	TCEAL1	-0.131241	-0.20998	0.019604	0.000169988	0.225675	0.042393
ENSG00000198624.13	CCDC69	-0.094692	-0.209578	0.0928818	0.000175062	0.376205	0.042393
ENSG00000274750.3	H3C6	-0.0576546	-0.209342	0.306933	0.000178094	0.597556	0.0424403
ENSG00000286721.1	CTD-2093G19.1	-0.302538	-0.209116	4.11594e-08	0.000181062	0.000356372	0.0425974
ENSG00000163482.12	STK36	-0.15738	-0.208976	0.00504642	0.000182914	0.134924	0.0425974
ENSG00000235109.8	ZSCAN31	-0.146092	-0.208919	0.00930415	0.000183673	0.171644	0.0425974
ENSG00000116661.11	FBXO2	-0.181486	-0.208482	0.00119393	0.000189612	0.0781507	0.0428275
ENSG00000104863.12	LIN7B	-0.180804	-0.208613	0.00124684	0.000187815	0.0801651	0.0428275
ENSG00000044574.9	HSPA5	-0.178718	-0.208513	0.00142229	0.000189184	0.0837731	0.0428275
ENSG00000102100.16	SLC35A2	-0.154152	-0.20794	0.00603558	0.00019722	0.143155	0.0441621
ENSG00000166750.10	SLFN5	-0.186235	-0.207585	0.000879049	0.000202365	0.0676665	0.0449268
ENSG00000074410.14	CA12	-0.187536	-0.206798	0.000807288	0.000214211	0.0667794	0.04656
ENSG00000058262.10	SEC61A1	-0.140095	-0.206625	0.0126734	0.000216891	0.192172	0.04656
ENSG00000100439.10	ABHD4	-0.132177	-0.206651	0.0187414	0.00021649	0.22333	0.04656
ENSG00000163629.13	PTPN13	-0.115831	-0.206837	0.0396062	0.000213598	0.279861	0.04656
ENSG00000091409.16	ITGA6	-0.189382	-0.20622	0.000714733	0.00022331	0.0656013	0.0469411
ENSG00000119771.15	KLHL29	-0.171198	-0.206172	0.00225965	0.000224088	0.0993776	0.0469411
ENSG00000054392.13	HHAT	-0.16767	-0.206246	0.0027903	0.000222899	0.108826	0.0469411
ENSG00000148459.16	PDSS1	-0.156847	-0.205903	0.00519907	0.000228462	0.135724	0.0471232
ENSG00000178726.7	THBD	-0.0957549	-0.205895	0.0892555	0.000228586	0.369704	0.0471232
ENSG00000078098.14	FAP	-0.17786	-0.205778	0.0015008	0.000230523	0.0851054	0.0471483
ENSG00000074276.10	CDHR2	-0.139244	-0.205591	0.0132298	0.000233639	0.195475	0.0474123
ENSG00000144843.11	ADPRH	-0.175537	-0.205479	0.00173379	0.000235511	0.0895366	0.0474217
ENSG00000026103.22	FAS	-0.186266	-0.204987	0.000877296	0.000243951	0.0676665	0.0487433
ENSG00000137168.8	PPIL1	-0.199135	-0.204813	0.000368585	0.000247017	0.0478706	0.0489792
ENSG00000158714.11	SLAMF8	-0.185986	-0.204571	0.000893445	0.000251318	0.0676665	0.0494544
ENSG00000123342.16	MMP19	-0.217313	-0.203584	9.84505e-05	0.00026962	0.0228326	0.0511556
ENSG00000228830.1	RP4-781K5.2	-0.235128	-0.202047	2.41592e-05	0.0003006	0.0123917	0.0523284
ENSG00000283154.2	IQCJ-SCHIP1	-0.22622	-0.201891	4.94597e-05	0.000303922	0.0178433	0.0523284
ENSG00000257221.4	RP11-689B22.2	-0.224142	-0.202496	5.82205e-05	0.00029122	0.0188257	0.0523284
ENSG00000197461.13	PDGFA	-0.209858	-0.202012	0.000171511	0.000301342	0.0322562	0.0523284
ENSG00000124766.7	SOX4	-0.203967	-0.202248	0.000262379	0.000296377	0.0413048	0.0523284
ENSG00000257940.1	RP11-248E9.6	-0.242248	-0.201201	1.33522e-05	0.000319049	0.00896701	0.0533998
ENSG00000100985.7	MMP9	-0.271739	-0.199085	9.39129e-07	0.000369874	0.00187645	0.0539163
ENSG00000130821.17	SLC6A8	-0.235907	-0.199658	2.26627e-05	0.000355412	0.0120136	0.0539163
ENSG00000121594.12	CD80	-0.217404	-0.199543	9.77738e-05	0.00035827	0.0228326	0.0539163
ENSG00000125354.24	SEPTIN6	-0.200275	-0.197862	0.000340429	0.000402604	0.0465403	0.0539163
ENSG00000114248.10	LRRC31	-0.208508	-0.195034	0.000189251	0.00048884	0.0346182	0.0587853
ENSG00000241119.2	UGT1A9	-0.198315	-0.195194	0.000390181	0.000483527	0.0491988	0.0587853
ENSG00000119508.18	NR4A3	-0.227756	-0.192826	4.37983e-05	0.000567755	0.0167007	0.0599158
ENSG00000276600.5	RAB7B	-0.286111	-0.192209	2.28601e-07	0.000591854	0.000848274	0.0601499
ENSG00000006327.14	TNFRSF12A	-0.223879	-0.192411	5.94304e-05	0.00058384	0.0188257	0.0601499
ENSG00000204381.12	LAYN	-0.221412	-0.192082	7.19668e-05	0.000596914	0.0206884	0.0601499
ENSG00000148680.16	HTR7	-0.229296	-0.189712	3.87408e-05	0.000699271	0.0156712	0.0628497
ENSG00000135269.18	TES	-0.220198	-0.189289	7.90118e-05	0.000719146	0.0214883	0.0638257
ENSG00000139291.14	TMEM19	-0.198769	-0.189272	0.000378074	0.000719959	0.048858	0.0638257
ENSG00000144476.6	ACKR3	-0.232596	-0.18871	2.97011e-05	0.000747253	0.0142131	0.0640893
ENSG00000111057.11	KRT18	-0.211625	-0.188925	0.000150631	0.000736678	0.0298675	0.0640893
ENSG00000147257.15	GPC3	-0.198353	-0.188754	0.000389138	0.000745091	0.0491988	0.0640893
ENSG00000011422.12	PLAUR	-0.220009	-0.187385	8.01676e-05	0.000815344	0.0214883	0.0647922
ENSG00000125775.15	SDCBP2	-0.249378	-0.186271	7.23842e-06	0.00087704	0.0060651	0.0653165
ENSG00000242110.8	AMACR	-0.208049	-0.186202	0.000195671	0.000880969	0.0354355	0.0653165
ENSG00000136040.9	PLXNC1	-0.202732	-0.186421	0.0002864	0.000868439	0.0431467	0.0653165
ENSG00000196743.9	GM2A	-0.202376	-0.186406	0.000293703	0.000869346	0.0432538	0.0653165
ENSG00000183496.6	MEX3B	-0.210137	-0.185249	0.000168043	0.000937308	0.0319038	0.0674025
ENSG00000008405.12	CRY1	-0.260112	-0.184242	2.77999e-06	0.00100048	0.00397521	0.0679423
ENSG00000142185.17	TRPM2	-0.230808	-0.183521	3.43186e-05	0.00104812	0.0148571	0.0679423
ENSG00000176890.16	TYMS	-0.225517	-0.183742	5.22724e-05	0.00103326	0.0182539	0.0679423
ENSG00000203434.2	RP11-163F15.1	-0.223264	-0.183442	6.23436e-05	0.00105339	0.0192518	0.0679423
ENSG00000158406.6	H4C8	-0.219468	-0.184181	8.35589e-05	0.00100445	0.0214883	0.0679423
ENSG00000072422.17	RHOBTB1	-0.215989	-0.18418	0.000108807	0.00100453	0.0241561	0.0679423
ENSG00000143341.12	HMCN1	-0.213104	-0.18324	0.000135004	0.0010672	0.027985	0.0679423
ENSG00000276043.5	UHRF1	-0.202277	-0.18233	0.00029576	0.00113131	0.0432538	0.0691429
ENSG00000181026.15	AEN	-0.217837	-0.181805	9.46162e-05	0.00116989	0.0223423	0.0695373
ENSG00000101210.13	EEF1A2	-0.26114	-0.181762	2.53082e-06	0.00117309	0.00386694	0.0695683
ENSG00000162383.13	SLC1A7	-0.20768	-0.180687	0.000200974	0.00125611	0.0354355	0.0710835
ENSG00000285774.3	RP11-724F15.2	-0.236629	-0.180009	2.13521e-05	0.00131121	0.0120136	0.0717016
ENSG00000080824.19	HSP90AA1	-0.207942	-0.180113	0.00019719	0.00130261	0.0354355	0.0717016
ENSG00000079931.15	MOXD1	-0.236175	-0.179443	2.21667e-05	0.00135889	0.0120136	0.0719086
ENSG00000153179.13	RASSF3	-0.204817	-0.179552	0.000246939	0.00134957	0.0403793	0.0719086
ENSG00000042493.16	CAPG	-0.248143	-0.177596	8.05903e-06	0.00152573	0.00654167	0.0724048
ENSG00000278464.2	RP11-96A15.1	-0.21825	-0.177959	9.16957e-05	0.00149151	0.0220347	0.0724048
ENSG00000237988.5	OR2I1P	-0.207144	-0.176963	0.000208923	0.00158717	0.0361785	0.0724048
ENSG00000113615.13	SEC24A	-0.202684	-0.178863	0.000287368	0.00140936	0.0431467	0.0724048
ENSG00000118655.7	DCLRE1B	-0.202428	-0.178476	0.000292619	0.00144407	0.0432538	0.0724048
ENSG00000188215.10	DCUN1D3	-0.200405	-0.178336	0.000337334	0.00145676	0.0465403	0.0724048
ENSG00000151967.18	SCHIP1	-0.254019	-0.175785	4.81104e-06	0.00170743	0.0051593	0.0738942
ENSG00000276368.2	H2AC14	-0.215322	-0.175674	0.000114402	0.00171919	0.0251829	0.0738942
ENSG00000139970.17	RTN1	-0.231777	-0.175257	3.17366e-05	0.00176404	0.0142131	0.0742153
ENSG00000237352.4	LINC01358	-0.232037	-0.175169	3.10787e-05	0.0017736	0.0142131	0.0742153
ENSG00000076716.9	GPC4	-0.219778	-0.173757	8.16005e-05	0.00193428	0.0214883	0.0763373
ENSG00000184357.5	H1-5	-0.207705	-0.173844	0.000200618	0.00192394	0.0354355	0.0763373
ENSG00000125821.13	DTD1	-0.230403	-0.173284	3.54524e-05	0.0019909	0.0150963	0.0763943
ENSG00000188522.15	FAM83G	-0.205371	-0.173	0.000237346	0.00202574	0.0397006	0.0763943
ENSG00000170509.12	HSD17B13	-0.205307	-0.170897	0.000238433	0.002301	0.0397006	0.0785023
ENSG00000248905.10	FMN1	-0.227343	-0.170617	4.52559e-05	0.00234009	0.0167007	0.0790427
ENSG00000117152.14	RGS4	-0.24215	-0.170059	1.34635e-05	0.00241989	0.00896701	0.0796019
ENSG00000060982.15	BCAT1	-0.225293	-0.170133	5.32005e-05	0.00240918	0.0182539	0.0796019
ENSG00000182718.18	ANXA2	-0.199608	-0.170193	0.000356654	0.00240055	0.0475082	0.0796019
ENSG00000286522.2	H3C2	-0.227238	-0.170003	4.56355e-05	0.0024281	0.0167007	0.0796766
ENSG00000073737.17	DHRS9	-0.244029	-0.16889	1.14783e-05	0.00259509	0.00851852	0.0802252
ENSG00000162552.15	WNT4	-0.231983	-0.169024	3.12144e-05	0.0025745	0.0142131	0.0802252
ENSG00000213977.8	TAX1BP3	-0.225243	-0.168648	5.3409e-05	0.00263276	0.0182539	0.0802252
ENSG00000163191.6	S100A11	-0.219086	-0.169326	8.60359e-05	0.00252844	0.0214883	0.0802252
ENSG00000231013.2	SCTR-AS1	-0.22031	-0.169481	7.83401e-05	0.00250522	0.0214883	0.0802252
ENSG00000123562.18	MORF4L2	-0.197944	-0.169614	0.000400324	0.0024853	0.0499923	0.0802252
ENSG00000105664.11	COMP	-0.212052	-0.168279	0.000145948	0.00269121	0.0291615	0.080948
ENSG00000044524.11	EPHA3	-0.216349	-0.168121	0.000105892	0.00271663	0.0239178	0.0811782
ENSG00000273703.2	H2BC14	-0.246692	-0.166345	9.13612e-06	0.00301706	0.00697973	0.0815165
ENSG00000286153.1	AP000331.1	-0.231923	-0.16644	3.13663e-05	0.00300038	0.0142131	0.0815165
ENSG00000124762.14	CDKN1A	-0.219349	-0.167024	8.43228e-05	0.0028988	0.0214883	0.0815165
ENSG00000277734.8	TRAC	-0.2127	-0.166648	0.000139118	0.00296379	0.0282312	0.0815165
ENSG00000140678.17	ITGAX	-0.208985	-0.166621	0.000182795	0.00296854	0.0336744	0.0815165
ENSG00000067798.16	NAV3	-0.204626	-0.16567	0.000250326	0.00313903	0.0403864	0.0815165
ENSG00000149218.5	ENDOD1	-0.199672	-0.165633	0.000355055	0.00314586	0.0475082	0.0815165
ENSG00000241157.1	RPL32P32	-0.198064	-0.167205	0.000397024	0.002868	0.0498197	0.0815165
ENSG00000138755.6	CXCL9	-0.199794	-0.165428	0.000352049	0.00318394	0.0474465	0.0818329
ENSG00000143363.17	PRUNE1	-0.206139	-0.165117	0.000224616	0.00324218	0.0381334	0.0824461
ENSG00000112242.15	E2F3	-0.24309	-0.16474	1.24322e-05	0.00331437	0.00872773	0.0825804
ENSG00000049323.16	LTBP1	-0.241309	-0.163768	1.44535e-05	0.00350698	0.00920198	0.083398
ENSG00000169442.9	CD52	-0.224769	-0.163588	5.54356e-05	0.00354386	0.0185802	0.083398
ENSG00000138448.12	ITGAV	-0.200954	-0.163578	0.000324613	0.0035458	0.0458251	0.083398
ENSG00000234964.4	FABP5P7	-0.22313	-0.163034	6.29991e-05	0.00365926	0.0192518	0.0839221
ENSG00000231307.1	RPS3P2	-0.227234	-0.162079	4.56497e-05	0.0038662	0.0167007	0.0848966
ENSG00000087470.19	DNM1L	-0.19861	-0.161841	0.00038227	0.00391921	0.0491307	0.0854592
ENSG00000183742.13	MACC1	-0.239052	-0.161	1.74641e-05	0.00411253	0.0103097	0.0864334
ENSG00000168818.10	STX18	-0.209699	-0.160183	0.000173511	0.00430847	0.0322562	0.0869019
ENSG00000198542.14	ITGBL1	-0.224523	-0.159611	5.65096e-05	0.00445062	0.0185802	0.0873808
ENSG00000122224.18	LY9	-0.253662	-0.158868	4.96564e-06	0.0046416	0.0051593	0.0881087
ENSG00000090382.7	LYZ	-0.229071	-0.15662	3.94451e-05	0.00526505	0.0156712	0.0914169
ENSG00000125538.12	IL1B	-0.252499	-0.15585	5.5042e-06	0.00549555	0.00549891	0.0925194
ENSG00000164691.18	TAGAP	-0.231028	-0.154969	3.37138e-05	0.00577007	0.0148426	0.0933311
ENSG00000160190.14	SLC37A1	-0.212405	-0.153918	0.00014219	0.00611388	0.0286309	0.0944161
ENSG00000213886.4	UBD	-0.21892	-0.153216	8.71344e-05	0.00635344	0.0215554	0.0954065
ENSG00000178381.12	ZFAND2A	-0.216483	-0.15243	0.000104828	0.00663165	0.0238851	0.0957819
ENSG00000115009.13	CCL20	-0.251349	-0.151975	6.0915e-06	0.00679763	0.00586025	0.0963802
ENSG00000267766.1	RP11-299P2.1	-0.203682	-0.151733	0.000267743	0.00688748	0.0416445	0.096701
ENSG00000204257.15	HLA-DMA	-0.213182	-0.151641	0.000134223	0.00692171	0.027985	0.0967898
ENSG00000147168.13	IL2RG	-0.219168	-0.150387	8.54975e-05	0.00740672	0.0214883	0.0974777
ENSG00000159307.19	SCUBE1	-0.209672	-0.150731	0.000173854	0.00727069	0.0322562	0.0974777
ENSG00000163599.17	CTLA4	-0.221876	-0.149164	6.94311e-05	0.00790808	0.0206684	0.0991756
ENSG00000272398.6	CD24	-0.198384	-0.149193	0.000388324	0.00789587	0.0491988	0.0991756
ENSG00000136167.15	LCP1	-0.203832	-0.148766	0.000264907	0.00807805	0.0414516	0.099793
ENSG00000241839.10	PLEKHO2	-0.202303	-0.148758	0.000295208	0.00808141	0.0432538	0.099793
ENSG00000154277.13	UCHL1	-0.22132	-0.14764	7.24791e-05	0.00857552	0.0206884	0.101434
ENSG00000171617.15	ENC1	-0.207616	-0.146867	0.000201904	0.00893291	0.0354355	0.102595
ENSG00000155099.8	PIP4P2	-0.254984	-0.146559	4.41461e-06	0.00907885	0.00498563	0.103087
ENSG00000139626.16	ITGB7	-0.228953	-0.146237	3.9819e-05	0.00923399	0.0156712	0.103283
ENSG00000122861.16	PLAU	-0.21303	-0.14625	0.00013575	0.00922738	0.027985	0.103283
ENSG00000197747.9	S100A10	-0.2383	-0.145795	1.85922e-05	0.00945048	0.0107318	0.103671
ENSG00000162366.8	PDZK1IP1	-0.219488	-0.14416	8.34317e-05	0.0102907	0.0214883	0.10571
ENSG00000179388.9	EGR3	-0.218536	-0.144337	8.97184e-05	0.0101969	0.021905	0.10571
ENSG00000065911.13	MTHFD2	-0.219315	-0.143995	8.45454e-05	0.0103793	0.0214883	0.105768
ENSG00000203805.11	PLPP4	-0.269979	-0.143664	1.11044e-06	0.0105581	0.00192292	0.106452
ENSG00000112033.14	PPARD	-0.202246	-0.143533	0.000296407	0.0106302	0.0432538	0.106513
ENSG00000067191.16	CACNB1	-0.205159	-0.141137	0.000240968	0.0120202	0.0398672	0.111073
ENSG00000178789.9	CD300LB	-0.199426	-0.140785	0.000361196	0.0122378	0.0478677	0.111742
ENSG00000275549.1	STPG3-AS1	-0.199251	-0.140774	0.00036562	0.0122444	0.0478706	0.111742
ENSG00000102393.14	GLA	-0.201853	-0.140425	0.000304736	0.0124631	0.0442208	0.11194
ENSG00000225790.2	RP11-2L8.1	-0.214405	-0.138963	0.000122528	0.0134181	0.0260874	0.113753
ENSG00000102359.9	SRPX2	-0.20162	-0.137508	0.000309788	0.0144313	0.0447041	0.115235
ENSG00000102804.15	TSC22D1	-0.201345	-0.137062	0.000315829	0.0147552	0.0453241	0.116237
ENSG00000162772.17	ATF3	-0.221767	-0.13659	7.00218e-05	0.015105	0.0206684	0.116698
ENSG00000188315.8	C3orf62	-0.203565	-0.136378	0.000269985	0.0152644	0.0417432	0.116727
ENSG00000143851.15	PTPN7	-0.20066	-0.135518	0.000331375	0.0159264	0.0462767	0.117914
ENSG00000120820.13	GLT8D2	-0.199155	-0.135501	0.000368089	0.0159394	0.0478706	0.117914
ENSG00000231574.6	LINC02015	-0.229952	-0.135155	3.67613e-05	0.0162132	0.0154012	0.118437
ENSG00000124635.9	H2BC11	-0.200316	-0.134943	0.000339455	0.0163828	0.0465403	0.118748
ENSG00000163739.5	CXCL1	-0.220169	-0.134732	7.91924e-05	0.0165531	0.0214883	0.118866
ENSG00000148677.7	ANKRD1	-0.201098	-0.134606	0.000321345	0.0166553	0.0456116	0.119081
ENSG00000102931.8	ARL2BP	-0.207799	-0.134339	0.000199256	0.0168739	0.0354355	0.119689
ENSG00000186074.19	CD300LF	-0.204716	-0.133924	0.000248727	0.0172193	0.0403793	0.120041
ENSG00000140511.12	HAPLN3	-0.201199	-0.131149	0.000319078	0.01969	0.0455388	0.124926
ENSG00000198780.12	FAM169A	-0.204763	-0.131065	0.000247898	0.01977	0.0403793	0.125128
ENSG00000104537.17	ANXA13	-0.200689	-0.130692	0.000330708	0.0201258	0.0462767	0.125717
ENSG00000173391.9	OLR1	-0.228721	-0.129441	4.05627e-05	0.0213593	0.0157256	0.126809
ENSG00000077420.16	APBB1IP	-0.224018	-0.129178	5.87849e-05	0.0216275	0.0188257	0.127149
ENSG00000175556.17	LONRF3	-0.206361	-0.125328	0.000221065	0.0258913	0.0380275	0.133096
ENSG00000154096.14	THY1	-0.202764	-0.125357	0.000285755	0.0258563	0.0431467	0.133096
ENSG00000205542.11	TMSB4X	-0.199774	-0.120728	0.000352538	0.0319168	0.0474465	0.141033
ENSG00000187545.5	PRAMEF10	-0.207427	-0.119875	0.000204689	0.0331557	0.0356832	0.142989
ENSG00000279041.1	CTD-2373N4.3	-0.257541	-0.119407	3.50962e-06	0.0338544	0.00434106	0.144064
ENSG00000175155.11	YPEL2	-0.203104	-0.119352	0.000278951	0.0339367	0.0428743	0.144235
ENSG00000203760.9	CENPW	-0.210118	-0.119261	0.00016827	0.0340734	0.0319038	0.144396
ENSG00000145246.14	ATP10D	-0.235042	-0.116886	2.43302e-05	0.0378288	0.0123917	0.149196
ENSG00000243280.2	RP11-477G18.2	-0.212875	-0.116309	0.000137325	0.0387921	0.0280867	0.150414
ENSG00000177173.5	NAP1L4P1	-0.216021	-0.116097	0.00010854	0.0391524	0.0241561	0.150904
ENSG00000169896.18	ITGAM	-0.205421	-0.113945	0.000236504	0.0429601	0.0397006	0.15571
ENSG00000184922.14	FMNL1	-0.20001	-0.108291	0.000346788	0.0544741	0.0471614	0.171366
ENSG00000104419.17	NDRG1	-0.233391	-0.104225	2.7843e-05	0.0642493	0.0139081	0.185699
ENSG00000133136.5	GNG5P2	0.214689	0.0993637	0.000119956	0.0777832	0.0259621	0.202772
ENSG00000138795.10	LEF1	-0.222246	-0.0992559	6.7475e-05	0.0781078	0.0203798	0.203232
ENSG00000167286.10	CD3D	-0.211515	-0.0981153	0.000151856	0.0816085	0.0298823	0.208107
ENSG00000108244.17	KRT23	-0.20436	-0.0901576	0.000255128	0.109691	0.0406561	0.242758
ENSG00000258460.2	RP11-168L7.1	0.231864	0.0890806	3.15148e-05	0.114016	0.0142131	0.248515
ENSG00000232034.1	AC092168.2	-0.236026	-0.0837674	2.24411e-05	0.137334	0.0120136	0.276956
ENSG00000075223.14	SEMA3C	-0.198546	-0.0686321	0.000383966	0.223745	0.0491307	0.371217
ENSG00000133794.20	ARNTL	-0.225467	-0.043707	5.24783e-05	0.438787	0.0182539	0.581442
ENSG00000244716.3	RP11-20O24.4	-0.21814	-0.0405316	9.24651e-05	0.472791	0.0220347	0.611347
ENSG00000049246.15	PER3	0.223138	0.000478497	6.29618e-05	0.99324	0.0192518	0.995424
ENSG00000267607.1	CTD-2369P2.8	-0.206183	0.000404611	0.000223914	0.994284	0.0381334	0.99605
