# Supplementary material for: Intrahepatic levels of microbiome-derived hippurate associates with improved metabolic dysfunction-associated steatotic liver disease
Source: Mol Metab. 2024 Dec 31;92:102090. doi: 10.1016/j.molmet.2024.102090 (PMC11772989; doi:10.1016/j.molmet.2024.102090)
Supplement: Multimedia component 3 — Table S3. Hepatic genes related to non-MASH-MAFLD and MASH. [file mmc3.xlsx]

## Sheet: Feuil2
S3 genes related to non-MASH-MAFLD and MASH
RNAgene	symbol	p_MASH	p_non-MASH MASLD	p.adj_MASH	p.adj_non-MASH MASLD
ENSG00000258460.2	RP11-168L7.1	6.08064e-11	1.35411e-11	1.69033e-08	4.02169e-09
ENSG00000257940.1	RP11-248E9.6	3.86157e-10	1.0217e-10	1.05035e-07	3.02424e-08
ENSG00000083857.14	FAT1	2.70059e-16	6.28227e-10	7.96673e-14	1.85327e-07
ENSG00000184545.11	DUSP8	7.01708e-15	1.26202e-09	2.04899e-12	3.71035e-07
ENSG00000145107.16	TM4SF19	5.17636e-15	2.30406e-09	1.51667e-12	6.75091e-07
ENSG00000175445.17	LPL	9.42538e-17	2.88983e-09	2.78991e-14	8.4383e-07
ENSG00000095970.17	TREM2	5.68369e-17	3.74967e-09	1.68805e-14	1.09115e-06
ENSG00000242265.6	PEG10	6.65695e-07	6.61604e-09	0.000145122	1.91865e-06
ENSG00000119771.15	KLHL29	5.28375e-10	8.78517e-09	1.42133e-07	2.53891e-06
ENSG00000285774.3	RP11-724F15.2	9.57801e-09	3.03587e-08	2.42324e-06	8.7433e-06
ENSG00000170323.9	FABP4	1.05449e-15	3.85291e-08	3.10021e-13	1.10579e-05
ENSG00000122574.11	WIPF3	4.16824e-12	5.12785e-08	1.19212e-09	1.46657e-05
ENSG00000100985.7	MMP9	6.08032e-11	5.35734e-08	1.69033e-08	1.52684e-05
ENSG00000164687.11	FABP5	2.17294e-14	7.18752e-08	6.32327e-12	2.04126e-05
ENSG00000139970.17	RTN1	3.20843e-09	1.9373e-07	8.27774e-07	5.48255e-05
ENSG00000196562.14	SULF2	1.44926e-08	1.05605e-06	3.59417e-06	0.000297805
ENSG00000187545.5	PRAMEF10	4.61525e-06	1.17112e-06	0.000867667	0.000329086
ENSG00000227218.7	RP11-203J24.8	9.6314e-07	1.20632e-06	0.000204186	0.00033777
ENSG00000197461.13	PDGFA	6.70318e-12	1.34377e-06	1.9037e-09	0.000374913
ENSG00000115129.14	TP53I3	6.30039e-09	1.51087e-06	1.6129e-06	0.000420023
ENSG00000172497.9	ACOT12	3.56653e-07	2.49558e-06	8.0247e-05	0.000691277
ENSG00000286153.1	AP000331.1	7.64282e-10	2.79794e-06	2.04828e-07	0.00077223
ENSG00000116661.11	FBXO2	4.54146e-07	3.38182e-06	9.99122e-05	0.000930001
ENSG00000276600.5	RAB7B	8.95026e-12	3.8219e-06	2.53292e-09	0.0010472
ENSG00000223855.2	HRAT92	8.90695e-07	3.822e-06	0.000189718	0.0010472
ENSG00000123342.16	MMP19	9.93668e-07	8.53315e-06	0.000209664	0.00232102
ENSG00000143951.16	WDPCP	3.92591e-08	9.68574e-06	9.42218e-06	0.00262484
ENSG00000144476.6	ACKR3	1.20033e-05	1.01779e-05	0.00202856	0.00274804
ENSG00000102007.11	PLP2	2.17447e-10	1.32526e-05	5.95804e-08	0.00356495
ENSG00000112149.10	CD83	1.74148e-09	1.46761e-05	4.58008e-07	0.0039332
ENSG00000099139.14	PCSK5	7.70299e-09	1.56824e-05	1.95656e-06	0.0041872
ENSG00000134668.12	SPOCD1	6.21108e-14	1.78908e-05	1.80121e-11	0.00475896
ENSG00000123975.5	CKS2	3.69414e-08	1.82914e-05	8.93981e-06	0.00484722
ENSG00000179593.16	ALOX15B	1.94751e-10	2.03993e-05	5.35565e-08	0.00538541
ENSG00000122254.7	HS3ST2	1.62923e-13	3.98228e-05	4.70849e-11	0.0104734
ENSG00000124299.15	PEPD	0.000111686	4.55588e-05	0.0141841	0.0119364
ENSG00000139291.14	TMEM19	4.02507e-05	4.7505e-05	0.00583635	0.0123988
ENSG00000147872.10	PLIN2	7.06378e-05	5.94517e-05	0.00960673	0.0154574
ENSG00000135127.11	BICDL1	1.80876e-09	6.29838e-05	4.73895e-07	0.0163128
ENSG00000168374.11	ARF4	1.62099e-05	6.29845e-05	0.00259359	0.0163128
ENSG00000158186.13	MRAS	4.22476e-07	7.24103e-05	9.37897e-05	0.0186095
ENSG00000114248.10	LRRC31	3.92591e-06	8.11566e-05	0.000753774	0.0207761
ENSG00000121594.12	CD80	4.04339e-06	8.83653e-05	0.000772287	0.0225332
ENSG00000091409.16	ITGA6	1.66677e-06	8.87245e-05	0.000341688	0.022536
ENSG00000131981.16	LGALS3	1.06067e-09	9.38813e-05	2.832e-07	0.023752
ENSG00000188522.15	FAM83G	2.03175e-06	0.000105475	0.000404318	0.0265798
ENSG00000169442.9	CD52	2.43583e-06	0.000122236	0.000477423	0.0306812
ENSG00000102804.15	TSC22D1	5.83068e-06	0.000161027	0.00107285	0.0402568
ENSG00000234964.4	FABP5P7	6.40666e-05	0.000169361	0.00884119	0.0421708
ENSG00000275549.1	STPG3-AS1	0.00899892	0.000191056	0.575931	0.0473819
ENSG00000148459.16	PDSS1	4.68594e-05	0.000222847	0.0067009	0.0550432
ENSG00000231574.6	LINC02015	5.89183e-08	0.000236907	1.39047e-05	0.0582791
ENSG00000143341.12	HMCN1	3.31719e-05	0.000238722	0.00494264	0.0584869
ENSG00000228872.2	CSP1	3.18382e-07	0.00024799	7.2591e-05	0.0605095
ENSG00000260372.7	AQP4-AS1	3.32718e-08	0.000279976	8.11833e-06	0.0680343
ENSG00000078081.8	LAMP3	8.03143e-05	0.000297375	0.0106818	0.0719647
ENSG00000283154.2	IQCJ-SCHIP1	1.55485e-05	0.000327842	0.00251886	0.0790098
ENSG00000127990.19	SGCE	0.0140632	0.000335274	0.703159	0.0804657
ENSG00000074276.10	CDHR2	0.00045175	0.000342863	0.048789	0.0819443
ENSG00000165828.15	PRAP1	2.91946e-05	0.000361202	0.00443758	0.085966
ENSG00000102359.9	SRPX2	2.25911e-07	0.000408115	5.19596e-05	0.0967232
ENSG00000184357.5	H1-5	1.09524e-05	0.000409624	0.00191663	0.0967232
ENSG00000125354.24	SEPTIN6	3.62469e-07	0.000415705	8.11931e-05	0.0976907
ENSG00000164825.4	DEFB1	3.39741e-07	0.000464063	7.67815e-05	0.108591
ENSG00000125538.12	IL1B	1.35236e-05	0.000476068	0.00224491	0.110924
ENSG00000136235.17	GPNMB	2.49233e-09	0.000502807	6.47992e-07	0.116651
ENSG00000060982.15	BCAT1	1.05036e-11	0.000617652	2.9515e-09	0.142678
ENSG00000140678.17	ITGAX	1.44021e-09	0.00068506	3.81657e-07	0.157564
ENSG00000213886.4	UBD	2.34334e-11	0.000689951	6.53792e-09	0.157999
ENSG00000253649.5	PRSS51	1.74931e-05	0.000699831	0.00276391	0.159561
ENSG00000237988.5	OR2I1P	5.28928e-12	0.00078373	1.50745e-09	0.177907
ENSG00000158406.6	H4C8	4.47161e-08	0.000829103	1.06424e-05	0.187377
ENSG00000133985.3	TTC9	9.34101e-12	0.000936944	2.63416e-09	0.210812
ENSG00000136830.12	NIBAN2	3.47639e-05	0.000940231	0.0051103	0.210812
ENSG00000119508.18	NR4A3	1.28443e-09	0.000953352	3.41658e-07	0.212598
ENSG00000111057.11	KRT18	2.61832e-07	0.000960042	5.99596e-05	0.213129
ENSG00000135269.18	TES	1.28363e-06	0.00110231	0.000266994	0.24361
ENSG00000135697.10	BCO1	0.000197193	0.00110607	0.0242548	0.24361
ENSG00000073737.17	DHRS9	2.25872e-06	0.00112911	0.000447227	0.247275
ENSG00000124635.9	H2BC11	3.16502e-05	0.00114081	0.00477918	0.248696
ENSG00000164111.15	ANXA5	1.91199e-06	0.00117249	0.000384305	0.254431
ENSG00000257221.4	RP11-689B22.2	6.92813e-05	0.00128989	0.00949154	0.278616
ENSG00000279485.1	RP11-391A7.1	3.52299e-05	0.00147157	0.00514356	0.316388
ENSG00000165105.10	RASEF	3.34267e-07	0.00149149	7.58786e-05	0.319178
ENSG00000006327.14	TNFRSF12A	1.07295e-11	0.0015372	3.00427e-09	0.327424
ENSG00000158714.11	SLAMF8	1.39076e-05	0.00158419	0.00229476	0.335849
ENSG00000151967.18	SCHIP1	0.000246532	0.0016055	0.0291624	0.33876
ENSG00000125257.16	ABCC4	1.30148e-08	0.00163251	3.24069e-06	0.342828
ENSG00000237352.4	LINC01358	6.81378e-08	0.00173313	1.60124e-05	0.362225
ENSG00000237476.1	LINC01637	9.41834e-05	0.00173321	0.0121497	0.362225
ENSG00000042493.16	CAPG	5.08121e-10	0.00194562	1.37193e-07	0.402743
ENSG00000163599.17	CTLA4	1.81062e-05	0.00195835	0.00284267	0.40342
ENSG00000090382.7	LYZ	1.42987e-06	0.00200398	0.000295982	0.410815
ENSG00000286522.2	H3C2	8.83788e-07	0.00209794	0.000189131	0.427979
ENSG00000276368.2	H2AC14	4.3526e-06	0.00229808	0.000822642	0.46651
ENSG00000146070.17	PLA2G7	1.87431e-05	0.0023055	0.00292393	0.46651
ENSG00000124762.14	CDKN1A	4.98274e-10	0.0023737	1.35032e-07	0.477113
ENSG00000074410.14	CA12	1.1265e-08	0.00240434	2.81625e-06	0.480869
ENSG00000248905.10	FMN1	4.99945e-07	0.00248339	0.000109488	0.494195
ENSG00000112242.15	E2F3	5.04647e-08	0.00251555	1.19601e-05	0.498079
ENSG00000101405.3	OXT	0.000878319	0.00264818	0.0860753	0.521691
ENSG00000225790.2	RP11-2L8.1	6.179e-06	0.00267371	0.00113076	0.524048
ENSG00000272398.6	CD24	1.10687e-08	0.00284997	2.77825e-06	0.555744
ENSG00000162073.14	PAQR4	3.38513e-06	0.0028864	0.0006601	0.558194
ENSG00000143851.15	PTPN7	6.04771e-05	0.00287729	0.00846595	0.558194
ENSG00000122224.18	LY9	1.8974e-06	0.00374674	0.000383275	0.719373
ENSG00000148677.7	ANKRD1	0.0219283	0.00379204	0.996753	0.72428
ENSG00000140511.12	HAPLN3	3.48728e-06	0.00384087	0.000676533	0.729766
ENSG00000147168.13	IL2RG	1.14262e-05	0.0038888	0.00194245	0.734983
ENSG00000119899.13	SLC17A5	0.000233565	0.00447978	0.0280278	0.842199
ENSG00000196743.9	GM2A	7.38913e-05	0.00486349	0.00997532	0.909473
ENSG00000112033.14	PPARD	0.00043637	0.00516659	0.0475643	0.960986
ENSG00000105664.11	COMP	2.24363e-13	0.00525915	6.46166e-11	0.972943
ENSG00000142185.17	TRPM2	1.73169e-06	0.00529252	0.000353264	0.972943
ENSG00000286721.1	CTD-2093G19.1	4.96669e-06	0.00526072	0.000923804	0.972943
ENSG00000176912.5	TYMSOS	8.53861e-13	0.00990143	2.45058e-10	1
ENSG00000172667.11	ZMAT3	1.33049e-10	0.0094102	3.67215e-08	1
ENSG00000118785.15	SPP1	2.45037e-10	0.0170599	6.6895e-08	1
ENSG00000181026.15	AEN	1.58388e-09	0.0642171	4.18144e-07	1
ENSG00000173391.9	OLR1	1.86044e-09	0.0297735	4.85576e-07	1
ENSG00000053747.17	LAMA3	2.49228e-09	0.00584196	6.47992e-07	1
ENSG00000278464.2	RP11-96A15.1	5.85359e-09	0.0390183	1.50437e-06	1
ENSG00000182718.18	ANXA2	7.42724e-09	0.0304407	1.89395e-06	1
ENSG00000127129.10	EDN2	1.07704e-08	0.606365	2.71414e-06	1
ENSG00000176890.16	TYMS	1.70189e-08	0.0284097	4.20368e-06	1
ENSG00000115009.13	CCL20	2.9143e-08	0.0814013	7.16918e-06	1
ENSG00000130513.6	GDF15	3.18481e-08	0.487987	7.80278e-06	1
ENSG00000286116.1	FAS-AS1	3.35587e-08	0.0734082	8.15476e-06	1
ENSG00000026103.22	FAS	3.82505e-08	0.0532993	9.21837e-06	1
ENSG00000203805.11	PLPP4	4.39452e-08	0.00591183	1.05029e-05	1
ENSG00000132274.16	TRIM22	6.99198e-08	0.0153759	1.63612e-05	1
ENSG00000198542.14	ITGBL1	8.43179e-08	0.326184	1.96461e-05	1
ENSG00000197353.4	LYPD2	1.18175e-07	0.016746	2.74167e-05	1
ENSG00000283162.1	RP11-403F21.4	1.30658e-07	0.426151	3.01819e-05	1
ENSG00000124875.10	CXCL6	3.89774e-07	0.0778991	8.69196e-05	1
ENSG00000130821.17	SLC6A8	4.25887e-07	0.00689282	9.41211e-05	1
ENSG00000122861.16	PLAU	7.09133e-07	0.00951736	0.000153882	1
ENSG00000136040.9	PLXNC1	7.55295e-07	0.0404255	0.000163144	1
ENSG00000076716.9	GPC4	7.91776e-07	0.00783435	0.000170232	1
ENSG00000231013.2	SCTR-AS1	1.00128e-06	0.0153342	0.000210269	1
ENSG00000154096.14	THY1	1.15186e-06	0.185274	0.00024074	1
ENSG00000104435.14	STMN2	1.62867e-06	0.192147	0.000335506	1
ENSG00000125775.15	SDCBP2	1.7718e-06	0.0152526	0.000359676	1
ENSG00000065911.13	MTHFD2	1.91196e-06	0.00580719	0.000384305	1
ENSG00000213977.8	TAX1BP3	2.38136e-06	0.0603892	0.000469128	1
ENSG00000187288.12	CIDEC	3.86777e-06	0.0390181	0.000746479	1
ENSG00000277734.8	TRAC	4.10368e-06	0.036418	0.000779699	1
ENSG00000148680.16	HTR7	4.82273e-06	0.164246	0.000901851	1
ENSG00000162552.15	WNT4	5.34299e-06	0.842494	0.000988453	1
ENSG00000124766.7	SOX4	6.54726e-06	0.102577	0.0011916	1
ENSG00000117152.14	RGS4	6.9863e-06	0.353274	0.00126452	1
ENSG00000044524.11	EPHA3	9.37065e-06	0.0864728	0.00168672	1
ENSG00000154277.13	UCHL1	9.57235e-06	0.79857	0.00171345	1
ENSG00000179388.9	EGR3	9.77855e-06	0.014649	0.00174041	1
ENSG00000178789.9	CD300LB	9.7776e-06	0.00679225	0.00174041	1
ENSG00000186792.17	HYAL3	1.06471e-05	0.00567025	0.00187388	1
ENSG00000163739.5	CXCL1	1.09522e-05	0.0654888	0.00191663	1
ENSG00000169896.18	ITGAM	1.09523e-05	0.1432	0.00191663	1
ENSG00000276043.5	UHRF1	1.10293e-05	0.0373863	0.00191663	1
ENSG00000133216.17	EPHB2	1.12659e-05	0.0314248	0.00192646	1
ENSG00000204272.13	NBDY	1.20882e-05	0.0130347	0.00203082	1
ENSG00000138795.10	LEF1	1.33354e-05	0.0855823	0.00222702	1
ENSG00000157227.14	MMP14	1.41033e-05	0.0488955	0.00231294	1
ENSG00000250565.7	ATP6V1E2	1.4706e-05	0.0125441	0.00239708	1
ENSG00000079931.15	MOXD1	1.56561e-05	0.551752	0.00252063	1
ENSG00000134574.12	DDB2	1.64365e-05	0.968921	0.00261341	1
ENSG00000102393.14	GLA	1.96683e-05	0.0296284	0.00304859	1
ENSG00000183496.6	MEX3B	2.3022e-05	0.0298471	0.00354539	1
ENSG00000197747.9	S100A10	2.41494e-05	0.0137277	0.00369485	1
ENSG00000163191.6	S100A11	3.2951e-05	0.00868902	0.00494264	1
ENSG00000064115.11	TM7SF3	3.38459e-05	0.0730967	0.00500919	1
ENSG00000105928.16	GSDME	4.24415e-05	0.0514061	0.00611158	1
ENSG00000143499.14	SMYD2	5.59319e-05	0.0199667	0.00794218	1
ENSG00000167105.8	TMEM92	5.59308e-05	0.0654893	0.00794218	1
ENSG00000078098.14	FAP	6.04711e-05	0.629699	0.00846595	1
ENSG00000138448.12	ITGAV	7.6304e-05	0.113687	0.0102247	1
ENSG00000273703.2	H2BC14	8.72651e-05	0.0113254	0.011519	1
ENSG00000162383.13	SLC1A7	9.18214e-05	0.934016	0.0120286	1
ENSG00000124508.17	BTN2A2	9.18214e-05	0.0491193	0.0120286	1
ENSG00000167286.10	CD3D	0.000103557	0.626245	0.0132553	1
ENSG00000133136.5	GNG5P2	0.000114526	0.156417	0.0144303	1
ENSG00000188315.8	C3orf62	0.000133049	0.0106815	0.0166311	1
ENSG00000102931.8	ARL2BP	0.000149677	0.0132864	0.0185599	1
ENSG00000131473.17	ACLY	0.000205753	0.05354	0.0249501	1
ENSG00000184922.14	FMNL1	0.000204509	0.0841736	0.0249501	1
ENSG00000241119.2	UGT1A9	0.000245062	0.0595939	0.0291624	1
ENSG00000160190.14	SLC37A1	0.000257089	0.00765516	0.0300794	1
ENSG00000011422.12	PLAUR	0.00026018	0.0342128	0.0301809	1
ENSG00000138755.6	CXCL9	0.000294806	0.00582453	0.0339027	1
ENSG00000067798.16	NAV3	0.000353899	0.0890053	0.0403445	1
ENSG00000100439.10	ABHD4	0.000366549	0.120515	0.04142	1
ENSG00000118655.7	DCLRE1B	0.000375192	0.0299212	0.0420216	1
ENSG00000049323.16	LTBP1	0.000411823	0.0102994	0.0457123	1
ENSG00000044012.4	GUCA2B	0.000428862	0.754535	0.0471749	1
ENSG00000147257.15	GPC3	0.000558305	0.694661	0.0597386	1
ENSG00000174951.12	FUT1	0.000564676	0.0170596	0.0598557	1
ENSG00000164691.18	TAGAP	0.000580936	0.218254	0.0609983	1
ENSG00000187474.5	FPR3	0.000594251	0.00763302	0.0618021	1
ENSG00000229981.8	LINC01435	0.000617775	0.957274	0.0636309	1
ENSG00000147383.11	NSDHL	0.000657741	0.0263644	0.0670896	1
ENSG00000183742.13	MACC1	0.000699533	0.355296	0.0706529	1
ENSG00000198246.9	SLC29A3	0.000719405	0.0311956	0.0719405	1
ENSG00000153179.13	RASSF3	0.000760638	0.0396704	0.0753032	1
ENSG00000106080.11	FKBP14	0.000883135	0.019152	0.0860753	1
ENSG00000148541.13	FAM13C	0.000948464	0.582092	0.0910526	1
ENSG00000241839.10	PLEKHO2	0.00108092	0.0493443	0.102688	1
ENSG00000162772.17	ATF3	0.00134026	0.160733	0.125984	1
ENSG00000104537.17	ANXA13	0.00136912	0.276166	0.127328	1
ENSG00000186074.19	CD300LF	0.00159614	0.0626895	0.146845	1
ENSG00000113615.13	SEC24A	0.00161306	0.00984588	0.146845	1
ENSG00000102100.16	SLC35A2	0.00170882	0.00709745	0.153794	1
ENSG00000087470.19	DNM1L	0.00192616	0.0307408	0.171428	1
ENSG00000162366.8	PDZK1IP1	0.00207059	0.365012	0.182212	1
ENSG00000054392.13	HHAT	0.00216865	0.15359	0.188673	1
ENSG00000135931.19	ARMC9	0.00268488	0.938664	0.230899	1
ENSG00000125821.13	DTD1	0.00290937	0.236629	0.244842	1
ENSG00000168297.16	PXK	0.00288049	0.0248836	0.244842	1
ENSG00000240859.3	AC093627.10	0.00305832	0.0115154	0.25384	1
ENSG00000205542.11	TMSB4X	0.00315107	0.0327539	0.258387	1
ENSG00000170509.12	HSD17B13	0.00337732	0.0514063	0.273563	1
ENSG00000203434.2	RP11-163F15.1	0.00366885	0.769358	0.293508	1
ENSG00000204257.15	HLA-DMA	0.00383712	0.138471	0.303129	1
ENSG00000140025.16	EFCAB11	0.00383708	0.0493443	0.303129	1
ENSG00000178726.7	THBD	0.00393175	0.192818	0.303129	1
ENSG00000104863.12	LIN7B	0.00406792	0.0110453	0.309162	1
ENSG00000164078.13	MST1R	0.00418797	0.466259	0.314098	1
ENSG00000155099.8	PIP4P2	0.00424918	0.0382863	0.314439	1
ENSG00000177173.5	NAP1L4P1	0.00474623	0.217527	0.346475	1
ENSG00000077420.16	APBB1IP	0.0051226	0.0331536	0.368827	1
ENSG00000075223.14	SEMA3C	0.0051714	0.582761	0.368827	1
ENSG00000196873.16	CBWD3	0.00584639	0.0846999	0.403522	1
ENSG00000149218.5	ENDOD1	0.0057646	0.102782	0.403522	1
ENSG00000044574.9	HSPA5	0.00612644	0.0815826	0.416598	1
ENSG00000149428.19	HYOU1	0.00641851	0.0650631	0.43004	1
ENSG00000168818.10	STX18	0.00663032	0.0632419	0.437601	1
ENSG00000274750.3	H3C6	0.00875956	0.122389	0.569371	1
ENSG00000119661.15	DNAL1	0.00903921	0.258936	0.575931	1
ENSG00000137168.8	PPIL1	0.0094108	0.0778993	0.58347	1
ENSG00000198780.12	FAM169A	0.00962284	0.309203	0.586993	1
ENSG00000148019.14	CEP78	0.0101049	0.018127	0.606296	1
ENSG00000166750.10	SLFN5	0.0102855	0.348747	0.606844	1
ENSG00000008405.12	CRY1	0.0106551	0.00927759	0.617998	1
ENSG00000171617.15	ENC1	0.0109401	0.0590687	0.623584	1
ENSG00000204381.12	LAYN	0.012361	0.62142	0.6686	1
ENSG00000133048.13	CHI3L1	0.0119393	0.701149	0.6686	1
ENSG00000188215.10	DCUN1D3	0.0122546	0.0554983	0.6686	1
ENSG00000123562.18	MORF4L2	0.0121487	0.124525	0.6686	1
ENSG00000072422.17	RHOBTB1	0.0131313	0.0503663	0.682828	1
ENSG00000203760.9	CENPW	0.0132442	0.468645	0.682828	1
ENSG00000136167.15	LCP1	0.0151808	0.109307	0.737582	1
ENSG00000144843.11	ADPRH	0.0150527	0.0481184	0.737582	1
ENSG00000170962.13	PDGFD	0.0172894	0.442759	0.812604	1
ENSG00000080824.19	HSP90AA1	0.0216685	0.744933	0.996753	1
ENSG00000058262.10	SEC61A1	0.0225609	0.0593308	0.996753	1
ENSG00000101210.13	EEF1A2	0.444954	0.00818038	1	1
ENSG00000279041.1	CTD-2373N4.3	0.156858	0.414919	1	1
ENSG00000169429.11	CXCL8	0.35263	0.381212	1	1
ENSG00000232034.1	AC092168.2	0.073704	0.124762	1	1
ENSG00000145246.14	ATP10D	0.0973055	0.282224	1	1
ENSG00000228830.1	RP4-781K5.2	0.0581895	0.042566	1	1
ENSG00000104419.17	NDRG1	0.1614	0.35988	1	1
ENSG00000139626.16	ITGB7	0.0677328	0.31762	1	1
ENSG00000231307.1	RPS3P2	0.656458	0.650601	1	1
ENSG00000133794.20	ARNTL	0.573495	0.733903	1	1
ENSG00000049246.15	PER3	0.104965	0.248804	1	1
ENSG00000244716.3	RP11-20O24.4	0.390373	0.528562	1	1
ENSG00000178381.12	ZFAND2A	0.0459884	0.163364	1	1
ENSG00000243280.2	RP11-477G18.2	0.141309	0.258936	1	1
ENSG00000239246.3	RP11-464D20.2	0.852764	0.842495	1	1
ENSG00000119812.19	FAM98A	0.0295185	0.115253	1	1
ENSG00000159307.19	SCUBE1	0.541555	0.725848	1	1
ENSG00000242110.8	AMACR	0.0371182	0.227122	1	1
ENSG00000278952.1	RP11-399J13.2	0.0259394	0.996891	1	1
ENSG00000175556.17	LONRF3	0.53649	0.93634	1	1
ENSG00000143363.17	PRUNE1	0.12621	0.417711	1	1
ENSG00000267607.1	CTD-2369P2.8	0.298368	0.986012	1	1
ENSG00000240518.2	RP11-515C16.1	0.0344182	0.0803956	1	1
ENSG00000274328.1	RP11-239C9.1	0.461588	0.385467	1	1
ENSG00000027001.10	MIPEP	0.168872	0.42559	1	1
ENSG00000142623.11	PADI1	0.453224	0.911584	1	1
ENSG00000164465.19	DCBLD1	0.206829	0.214635	1	1
ENSG00000173540.14	GMPPB	0.0636836	0.298214	1	1
ENSG00000067191.16	CACNB1	0.128506	0.655518	1	1
ENSG00000108244.17	KRT23	0.381126	0.465657	1	1
ENSG00000117507.6	FMO6P	0.0282807	0.0200184	1	1
ENSG00000163378.14	EOGT	0.0436982	0.300027	1	1
ENSG00000221955.11	SLC12A8	0.137207	0.2639	1	1
ENSG00000267766.1	RP11-299P2.1	0.598804	0.359859	1	1
ENSG00000240024.5	LINC00888	0.205727	0.635246	1	1
ENSG00000172465.14	TCEAL1	0.0552029	0.378573	1	1
ENSG00000198624.13	CCDC69	0.0256343	0.0262326	1	1
ENSG00000163482.12	STK36	0.0654579	0.0691327	1	1
ENSG00000235109.8	ZSCAN31	0.0348117	0.414919	1	1
ENSG00000175155.11	YPEL2	0.160484	0.752315	1	1
ENSG00000163629.13	PTPN13	0.239418	0.455599	1	1
ENSG00000120820.13	GLT8D2	0.049612	0.578091	1	1
ENSG00000241157.1	RPL32P32	0.403193	0.189511	1	1
