# Supplementary material for: Intrahepatic levels of microbiome-derived hippurate associates with improved metabolic dysfunction-associated steatotic liver disease
Source: Mol Metab. 2024 Dec 31;92:102090. doi: 10.1016/j.molmet.2024.102090 (PMC11772989; doi:10.1016/j.molmet.2024.102090)
Supplement: Multimedia component 4 — Table S4. Gene Set Enrichment analysis of genes correlated to liver levels of hippurate. [file mmc4.xlsx]

## Sheet: Feuil2
S4 Gene Set Enrichment analysis of genes correlated to liver levels of hippurate
GroupID	Category	Term	Description	LogP	Log(q-value)	Genes	Symbols	InTerm_InList
1_Summary	GO Biological Processes	GO:0006935	chemotaxis	-13.3306	-9.23946	1907,1960,2359,2919,3553,3576,3685,3958,4283,5154,5328,5329,5355,6364,6372,7226,10457,10512,51176,57007,2195,3687,4318,6282,7070,7114,8013,10059,27286,54209,302,1311,2719,4327,6659,51330,54361,342184	EDN2,EGR3,FPR3,CXCL1,IL1B,CXCL8,ITGAV,LGALS3,CXCL9,PDGFA,PLAU,PLAUR,PLP2,CCL20,CXCL6,TRPM2,GPNMB,SEMA3C,LEF1,ACKR3,FAT1,ITGAX,MMP9,S100A11,THY1,TMSB4X,NR4A3,DNM1L,SRPX2,TREM2,ANXA2,COMP,GPC3,MMP19,SOX4,TNFRSF12A,WNT4,FMN1	38/-
1_Member	GO Biological Processes	GO:0006935	chemotaxis	-13.3306	-9.23946	1907,1960,2359,2919,3553,3576,3685,3958,4283,5154,5328,5329,5355,6364,6372,7226,10457,10512,51176,57007	EDN2,EGR3,FPR3,CXCL1,IL1B,CXCL8,ITGAV,LGALS3,CXCL9,PDGFA,PLAU,PLAUR,PLP2,CCL20,CXCL6,TRPM2,GPNMB,SEMA3C,LEF1,ACKR3	20/344
1_Member	GO Biological Processes	GO:0042330	taxis	-13.2833	-9.23946	1907,1960,2359,2919,3553,3576,3685,3958,4283,5154,5328,5329,5355,6364,6372,7226,10457,10512,51176,57007	EDN2,EGR3,FPR3,CXCL1,IL1B,CXCL8,ITGAV,LGALS3,CXCL9,PDGFA,PLAU,PLAUR,PLP2,CCL20,CXCL6,TRPM2,GPNMB,SEMA3C,LEF1,ACKR3	20/346
1_Member	GO Biological Processes	GO:0040011	locomotion	-12.8275	-8.9597	1907,1960,2359,2919,3553,3576,3685,3958,4283,5154,5328,5329,5355,6364,6372,7226,10457,10512,51176,57007	EDN2,EGR3,FPR3,CXCL1,IL1B,CXCL8,ITGAV,LGALS3,CXCL9,PDGFA,PLAU,PLAUR,PLP2,CCL20,CXCL6,TRPM2,GPNMB,SEMA3C,LEF1,ACKR3	20/366
1_Member	GO Biological Processes	GO:0030335	positive regulation of cell migration	-10.9134	-7.17059	1907,2195,3553,3576,3685,3687,3958,4318,5154,5328,6282,6364,7070,7114,8013,10059,10457,10512,27286,51176,54209,57007	EDN2,FAT1,IL1B,CXCL8,ITGAV,ITGAX,LGALS3,MMP9,PDGFA,PLAU,S100A11,CCL20,THY1,TMSB4X,NR4A3,DNM1L,GPNMB,SEMA3C,SRPX2,LEF1,TREM2,ACKR3	22/580
1_Member	GO Biological Processes	GO:2000147	positive regulation of cell motility	-10.5325	-6.88653	1907,2195,3553,3576,3685,3687,3958,4318,5154,5328,6282,6364,7070,7114,8013,10059,10457,10512,27286,51176,54209,57007	EDN2,FAT1,IL1B,CXCL8,ITGAV,ITGAX,LGALS3,MMP9,PDGFA,PLAU,S100A11,CCL20,THY1,TMSB4X,NR4A3,DNM1L,GPNMB,SEMA3C,SRPX2,LEF1,TREM2,ACKR3	22/607
1_Member	GO Biological Processes	GO:0040017	positive regulation of locomotion	-10.3428	-6.77601	1907,2195,3553,3576,3685,3687,3958,4318,5154,5328,6282,6364,7070,7114,8013,10059,10457,10512,27286,51176,54209,57007	EDN2,FAT1,IL1B,CXCL8,ITGAV,ITGAX,LGALS3,MMP9,PDGFA,PLAU,S100A11,CCL20,THY1,TMSB4X,NR4A3,DNM1L,GPNMB,SEMA3C,SRPX2,LEF1,TREM2,ACKR3	22/621
1_Member	GO Biological Processes	GO:0001568	blood vessel development	-6.72513	-3.81159	302,1311,1907,1960,2719,3576,3685,4327,5154,6659,7070,10512,27286,51176,51330,57007	ANXA2,COMP,EDN2,EGR3,GPC3,CXCL8,ITGAV,MMP19,PDGFA,SOX4,THY1,SEMA3C,SRPX2,LEF1,TNFRSF12A,ACKR3	16/527
1_Member	GO Biological Processes	GO:0001944	vasculature development	-6.50887	-3.68248	302,1311,1907,1960,2719,3576,3685,4327,5154,6659,7070,10512,27286,51176,51330,57007	ANXA2,COMP,EDN2,EGR3,GPC3,CXCL8,ITGAV,MMP19,PDGFA,SOX4,THY1,SEMA3C,SRPX2,LEF1,TNFRSF12A,ACKR3	16/547
1_Member	GO Biological Processes	GO:0048514	blood vessel morphogenesis	-6.29499	-3.52987	302,1311,1907,1960,3576,3685,4327,5154,6659,7070,27286,51176,51330,57007	ANXA2,COMP,EDN2,EGR3,CXCL8,ITGAV,MMP19,PDGFA,SOX4,THY1,SRPX2,LEF1,TNFRSF12A,ACKR3	14/431
1_Member	GO Biological Processes	GO:0035239	tube morphogenesis	-5.92215	-3.24934	302,1311,1907,1960,2719,3576,3685,4327,5154,6659,7070,27286,51176,51330,54361,57007,342184	ANXA2,COMP,EDN2,EGR3,GPC3,CXCL8,ITGAV,MMP19,PDGFA,SOX4,THY1,SRPX2,LEF1,TNFRSF12A,WNT4,ACKR3,FMN1	17/682
1_Member	GO Biological Processes	GO:0001525	angiogenesis	-5.86896	-3.23162	302,1907,1960,3576,3685,4327,5154,7070,27286,51176,51330,57007	ANXA2,EDN2,EGR3,CXCL8,ITGAV,MMP19,PDGFA,THY1,SRPX2,LEF1,TNFRSF12A,ACKR3	12/338
2_Summary	GO Biological Processes	GO:0001775	cell activation	-9.83826	-6.33845	915,941,1311,1907,3553,3561,3576,3684,3936,4063,5154,6372,6659,8013,9308,10397,10537,28755,51176,54209,54361,54518,100133941	CD3D,CD80,COMP,EDN2,IL1B,IL2RG,CXCL8,ITGAM,LCP1,LY9,PDGFA,CXCL6,SOX4,NR4A3,CD83,NDRG1,UBD,TRAC,LEF1,TREM2,WNT4,APBB1IP,CD24	23/-
2_Member	GO Biological Processes	GO:0001775	cell activation	-9.83826	-6.33845	915,941,1311,1907,3553,3561,3576,3684,3936,4063,5154,6372,6659,8013,9308,10397,10537,28755,51176,54209,54361,54518,100133941	CD3D,CD80,COMP,EDN2,IL1B,IL2RG,CXCL8,ITGAM,LCP1,LY9,PDGFA,CXCL6,SOX4,NR4A3,CD83,NDRG1,UBD,TRAC,LEF1,TREM2,WNT4,APBB1IP,CD24	23/726
2_Member	GO Biological Processes	GO:0045321	leukocyte activation	-8.17982	-4.83492	915,941,1907,3561,3576,3684,3936,4063,6372,6659,8013,9308,10397,10537,28755,51176,54209,54361,54518	CD3D,CD80,EDN2,IL2RG,CXCL8,ITGAM,LCP1,LY9,CXCL6,SOX4,NR4A3,CD83,NDRG1,UBD,TRAC,LEF1,TREM2,WNT4,APBB1IP	19/601
2_Member	GO Biological Processes	GO:0002274	myeloid leukocyte activation	-5.31857	-2.86951	1907,3576,3684,6372,8013,10397,10537,54209	EDN2,CXCL8,ITGAM,CXCL6,NR4A3,NDRG1,UBD,TREM2	8/152
3_Summary	Canonical Pathways	M5885	NABA MATRISOME ASSOCIATED	-9.55199	-6.11017	302,308,312,2239,2719,2919,3553,3576,3958,4283,4318,4327,5154,5328,6281,6282,6364,6372,10154,10512,54361,55959,80274,1907,1960,7226,51176,57007,941,2167,3684,4023,4069,8970,27063,28755,54209,83872,100133941,1493,3108,3561,3875,5355,7114,146722,22808,338382,6696,3320,3695,2042,5467,8013,1917,2359,9540,10059,9308,51330,10397,4973,3363,5999,1311	ANXA2,ANXA5,ANXA13,GPC4,GPC3,CXCL1,IL1B,CXCL8,LGALS3,CXCL9,MMP9,MMP19,PDGFA,PLAU,S100A10,S100A11,CCL20,CXCL6,PLXNC1,SEMA3C,WNT4,SULF2,SCUBE1,EDN2,EGR3,TRPM2,LEF1,ACKR3,CD80,FABP4,ITGAM,LPL,LYZ,H2BC11,ANKRD1,TRAC,TREM2,HMCN1,CD24,CTLA4,HLA-DMA,IL2RG,KRT18,PLP2,TMSB4X,CD300LF,MRAS,RAB7B,SPP1,HSP90AA1,ITGB7,EPHA3,PPARD,NR4A3,EEF1A2,FPR3,TP53I3,DNM1L,CD83,TNFRSF12A,NDRG1,OLR1,HTR7,RGS4,COMP	65/-
3_Member	Canonical Pathways	M5885	NABA MATRISOME ASSOCIATED	-9.55199	-6.11017	302,308,312,2239,2719,2919,3553,3576,3958,4283,4318,4327,5154,5328,6281,6282,6364,6372,10154,10512,54361,55959,80274	ANXA2,ANXA5,ANXA13,GPC4,GPC3,CXCL1,IL1B,CXCL8,LGALS3,CXCL9,MMP9,MMP19,PDGFA,PLAU,S100A10,S100A11,CCL20,CXCL6,PLXNC1,SEMA3C,WNT4,SULF2,SCUBE1	23/751
3_Member	GO Biological Processes	GO:0060326	cell chemotaxis	-7.99286	-4.7619	1907,1960,2919,3553,3576,3958,4283,6364,6372,7226,51176,57007	EDN2,EGR3,CXCL1,IL1B,CXCL8,LGALS3,CXCL9,CCL20,CXCL6,TRPM2,LEF1,ACKR3	12/215
3_Member	GO Biological Processes	GO:0030593	neutrophil chemotaxis	-7.41821	-4.21944	1907,2919,3553,3576,3958,4283,6364,6372	EDN2,CXCL1,IL1B,CXCL8,LGALS3,CXCL9,CCL20,CXCL6	8/81
3_Member	GO Biological Processes	GO:0071621	granulocyte chemotaxis	-7.21216	-4.04335	1907,2919,3553,3576,3958,4283,6364,6372	EDN2,CXCL1,IL1B,CXCL8,LGALS3,CXCL9,CCL20,CXCL6	8/86
3_Member	GO Biological Processes	GO:0009617	response to bacterium	-7.03647	-3.97032	941,2167,2719,2919,3553,3576,3684,4023,4069,4283,4318,6364,6372,8970,27063,28755,54209,83872,100133941	CD80,FABP4,GPC3,CXCL1,IL1B,CXCL8,ITGAM,LPL,LYZ,CXCL9,MMP9,CCL20,CXCL6,H2BC11,ANKRD1,TRAC,TREM2,HMCN1,CD24	19/710
3_Member	GO Biological Processes	GO:1990266	neutrophil migration	-6.98168	-3.94991	1907,2919,3553,3576,3958,4283,6364,6372	EDN2,CXCL1,IL1B,CXCL8,LGALS3,CXCL9,CCL20,CXCL6	8/92
3_Member	KEGG Pathway	hsa05323	Rheumatoid arthritis	-6.94488	-3.94433	941,1493,2919,3108,3553,3576,6364,6372	CD80,CTLA4,CXCL1,HLA-DMA,IL1B,CXCL8,CCL20,CXCL6	8/93
3_Member	GO Biological Processes	GO:0019221	cytokine-mediated signaling pathway	-6.87232	-3.91812	1907,2919,3553,3561,3576,3875,4283,5355,6364,6372,7114,54209,57007,146722	EDN2,CXCL1,IL1B,IL2RG,CXCL8,KRT18,CXCL9,PLP2,CCL20,CXCL6,TMSB4X,TREM2,ACKR3,CD300LF	14/386
3_Member	WikiPathways	WP5285	Immune infiltration in pancreatic cancer	-6.86508	-3.91812	2919,3553,3576,3958,4318,6364	CXCL1,IL1B,CXCL8,LGALS3,MMP9,CCL20	6/39
3_Member	GO Biological Processes	GO:0071345	cellular response to cytokine stimulus	-6.77788	-3.84795	1907,2167,2919,3553,3561,3576,3875,4283,5355,6364,6372,7114,22808,27063,51176,54209,57007,146722,338382	EDN2,FABP4,CXCL1,IL1B,IL2RG,CXCL8,KRT18,CXCL9,PLP2,CCL20,CXCL6,TMSB4X,MRAS,ANKRD1,LEF1,TREM2,ACKR3,CD300LF,RAB7B	19/738
3_Member	GO Biological Processes	GO:0097530	granulocyte migration	-6.69896	-3.80122	1907,2919,3553,3576,3958,4283,6364,6372	EDN2,CXCL1,IL1B,CXCL8,LGALS3,CXCL9,CCL20,CXCL6	8/100
3_Member	GO Biological Processes	GO:0030595	leukocyte chemotaxis	-6.44343	-3.63941	1907,2919,3553,3576,3958,4283,6364,6372,7226	EDN2,CXCL1,IL1B,CXCL8,LGALS3,CXCL9,CCL20,CXCL6,TRPM2	9/148
3_Member	GO Biological Processes	GO:0070098	chemokine-mediated signaling pathway	-6.04844	-3.3454	2919,3576,4283,6364,6372,54209,57007	CXCL1,CXCL8,CXCL9,CCL20,CXCL6,TREM2,ACKR3	7/84
3_Member	WikiPathways	WP5095	Overview of proinflammatory and profibrotic mediators	-5.85134	-3.22244	2919,3553,3576,4283,4318,6364,6372,6696	CXCL1,IL1B,CXCL8,CXCL9,MMP9,CCL20,CXCL6,SPP1	8/129
3_Member	GO Biological Processes	GO:1990868	response to chemokine	-5.77988	-3.17059	2919,3576,4283,6364,6372,54209,57007	CXCL1,CXCL8,CXCL9,CCL20,CXCL6,TREM2,ACKR3	7/92
3_Member	GO Biological Processes	GO:1990869	cellular response to chemokine	-5.77988	-3.17059	2919,3576,4283,6364,6372,54209,57007	CXCL1,CXCL8,CXCL9,CCL20,CXCL6,TREM2,ACKR3	7/92
3_Member	Reactome Gene Sets	R-HSA-380108	Chemokine receptors bind chemokines	-5.7691	-3.17059	2919,3576,4283,6364,6372,57007	CXCL1,CXCL8,CXCL9,CCL20,CXCL6,ACKR3	6/59
3_Member	WikiPathways	WP5088	Prostaglandin signaling	-5.76731	-3.17059	2919,3553,3576,4283,4318	CXCL1,IL1B,CXCL8,CXCL9,MMP9	5/33
3_Member	KEGG Pathway	hsa04657	IL-17 signaling pathway	-5.71677	-3.12774	2919,3320,3553,3576,4318,6364,6372	CXCL1,HSP90AA1,IL1B,CXCL8,MMP9,CCL20,CXCL6	7/94
3_Member	GO Biological Processes	GO:0097529	myeloid leukocyte migration	-5.60753	-3.04703	1907,2919,3553,3576,3958,4283,6364,6372	EDN2,CXCL1,IL1B,CXCL8,LGALS3,CXCL9,CCL20,CXCL6	8/139
3_Member	KEGG Pathway	hsa04061	Viral protein interaction with cytokine and cytokine receptor	-5.53602	-3.01066	2919,3561,3576,4283,6364,6372,57007	CXCL1,IL2RG,CXCL8,CXCL9,CCL20,CXCL6,ACKR3	7/100
3_Member	GO Biological Processes	GO:0050900	leukocyte migration	-5.51217	-2.99914	1907,2919,3553,3576,3695,3958,4283,6364,6372,7226	EDN2,CXCL1,IL1B,CXCL8,ITGB7,LGALS3,CXCL9,CCL20,CXCL6,TRPM2	10/245
3_Member	GO Biological Processes	GO:0071396	cellular response to lipid	-5.19383	-2.77404	941,2042,2919,3553,3576,4023,4283,4318,5467,6372,6696,8013,27063,54209	CD80,EPHA3,CXCL1,IL1B,CXCL8,LPL,CXCL9,MMP9,PPARD,CXCL6,SPP1,NR4A3,ANKRD1,TREM2	14/536
3_Member	Canonical Pathways	M5883	NABA SECRETED FACTORS	-5.00712	-2.6302	2919,3553,3576,4283,5154,6281,6282,6364,6372,54361,80274	CXCL1,IL1B,CXCL8,CXCL9,PDGFA,S100A10,S100A11,CCL20,CXCL6,WNT4,SCUBE1	11/343
3_Member	GO Biological Processes	GO:0071219	cellular response to molecule of bacterial origin	-5.00662	-2.6302	941,2919,3553,3576,4283,4318,6372,27063,54209	CD80,CXCL1,IL1B,CXCL8,CXCL9,MMP9,CXCL6,ANKRD1,TREM2	9/221
3_Member	Reactome Gene Sets	R-HSA-6783783	Interleukin-10 signaling	-4.9871	-2.61532	941,2919,3553,3576,6364	CD80,CXCL1,IL1B,CXCL8,CCL20	5/47
3_Member	WikiPathways	WP5347	IL 26 signaling pathways	-4.94148	-2.57885	2042,3553,3576,4318,6364	EPHA3,IL1B,CXCL8,MMP9,CCL20	5/48
3_Member	WikiPathways	WP2328	Allograft rejection	-4.69704	-2.39231	941,1493,3108,3553,3576,4283	CD80,CTLA4,HLA-DMA,IL1B,CXCL8,CXCL9	6/90
3_Member	GO Biological Processes	GO:0071216	cellular response to biotic stimulus	-4.62342	-2.34298	941,2919,3553,3576,4283,4318,6372,27063,54209	CD80,CXCL1,IL1B,CXCL8,CXCL9,MMP9,CXCL6,ANKRD1,TREM2	9/247
3_Member	KEGG Pathway	hsa05134	Legionellosis	-4.61028	-2.33725	1917,2919,3553,3576,3684	EEF1A2,CXCL1,IL1B,CXCL8,ITGAM	5/56
3_Member	Reactome Gene Sets	R-HSA-375276	Peptide ligand-binding receptors	-4.43838	-2.20244	1907,2359,2919,3576,4283,6364,6372,57007	EDN2,FPR3,CXCL1,CXCL8,CXCL9,CCL20,CXCL6,ACKR3	8/201
3_Member	GO Biological Processes	GO:0071222	cellular response to lipopolysaccharide	-4.33315	-2.13126	941,2919,3553,3576,4283,4318,6372,27063	CD80,CXCL1,IL1B,CXCL8,CXCL9,MMP9,CXCL6,ANKRD1	8/208
3_Member	WikiPathways	WP5039	SARS CoV 2 innate immunity evasion and cell specific immune response	-4.26267	-2.07613	2919,3576,4283,6372,9540	CXCL1,CXCL8,CXCL9,CXCL6,TP53I3	5/66
3_Member	WikiPathways	WP5115	Network map of SARS CoV 2 signaling pathway	-4.18981	-2.0296	2919,3553,3576,4283,6364,6372,7226,9540	CXCL1,IL1B,CXCL8,CXCL9,CCL20,CXCL6,TRPM2,TP53I3	8/218
3_Member	GO Biological Processes	GO:0002237	response to molecule of bacterial origin	-4.13805	-1.99997	941,2919,3553,3576,4283,4318,6372,27063,54209,100133941	CD80,CXCL1,IL1B,CXCL8,CXCL9,MMP9,CXCL6,ANKRD1,TREM2,CD24	10/354
3_Member	KEGG Pathway	hsa04668	TNF signaling pathway	-4.11807	-1.98535	2919,3553,4318,6364,6372,10059	CXCL1,IL1B,MMP9,CCL20,CXCL6,DNM1L	6/114
3_Member	GO Biological Processes	GO:0006959	humoral immune response	-4.01466	-1.91773	2919,3576,4069,4283,6372,8970,9308,54209	CXCL1,CXCL8,LYZ,CXCL9,CXCL6,H2BC11,CD83,TREM2	8/231
3_Member	KEGG Pathway	hsa04060	Cytokine-cytokine receptor interaction	-4.00564	-1.91375	2919,3553,3561,3576,4283,6364,6372,51330,57007	CXCL1,IL1B,IL2RG,CXCL8,CXCL9,CCL20,CXCL6,TNFRSF12A,ACKR3	9/297
3_Member	GO Biological Processes	GO:0061844	antimicrobial humoral immune response mediated by antimicrobial peptide	-3.9962	-1.91375	2919,3576,4283,6372,8970	CXCL1,CXCL8,CXCL9,CXCL6,H2BC11	5/75
3_Member	WikiPathways	WP5055	Burn wound healing	-3.9962	-1.91375	2919,3553,3576,4318,6282	CXCL1,IL1B,CXCL8,MMP9,S100A11	5/75
3_Member	GO Biological Processes	GO:0019730	antimicrobial humoral response	-3.95505	-1.87732	2919,3576,4069,4283,6372,8970	CXCL1,CXCL8,LYZ,CXCL9,CXCL6,H2BC11	6/122
3_Member	WikiPathways	WP5353	Macrophage stimulating protein MSP signaling network map	-3.81234	-1.77064	2919,3553,3576,4318,10397	CXCL1,IL1B,CXCL8,MMP9,NDRG1	5/82
3_Member	GO Biological Processes	GO:0006954	inflammatory response	-3.69344	-1.67895	2359,2919,3553,3576,3684,4069,4283,4973,6364,6372,54209,80274	FPR3,CXCL1,IL1B,CXCL8,ITGAM,LYZ,CXCL9,OLR1,CCL20,CXCL6,TREM2,SCUBE1	12/563
3_Member	GO Biological Processes	GO:0032496	response to lipopolysaccharide	-3.63433	-1.63382	941,2919,3553,3576,4283,4318,6372,27063,54209	CD80,CXCL1,IL1B,CXCL8,CXCL9,MMP9,CXCL6,ANKRD1,TREM2	9/333
3_Member	Reactome Gene Sets	R-HSA-373076	Class A/1 (Rhodopsin-like receptors)	-3.62473	-1.63171	1907,2359,2919,3363,3576,4283,6364,6372,57007	EDN2,FPR3,CXCL1,HTR7,CXCL8,CXCL9,CCL20,CXCL6,ACKR3	9/334
3_Member	KEGG Pathway	hsa05146	Amoebiasis	-3.37059	-1.43924	2919,3553,3576,3684,338382	CXCL1,IL1B,CXCL8,ITGAM,RAB7B	5/102
3_Member	WikiPathways	WP75	Toll like receptor signaling pathway	-3.35112	-1.42617	941,3553,3576,4283,6696	CD80,IL1B,CXCL8,CXCL9,SPP1	5/103
3_Member	WikiPathways	WP530	Cytokines and inflammatory response	-3.27244	-1.37624	2919,3553,5154	CXCL1,IL1B,PDGFA	3/26
3_Member	KEGG Pathway	hsa04620	Toll-like receptor signaling pathway	-3.25689	-1.3653	941,3553,3576,4283,6696	CD80,IL1B,CXCL8,CXCL9,SPP1	5/108
3_Member	Reactome Gene Sets	R-HSA-500792	GPCR ligand binding	-3.17189	-1.29681	1907,2359,2919,3363,3576,4283,6364,6372,54361,57007	EDN2,FPR3,CXCL1,HTR7,CXCL8,CXCL9,CCL20,CXCL6,WNT4,ACKR3	10/468
3_Member	Reactome Gene Sets	R-HSA-418594	G alpha (i) signalling events	-3.08503	-1.22755	2359,2919,3576,4283,5999,6364,6372,57007	FPR3,CXCL1,CXCL8,CXCL9,RGS4,CCL20,CXCL6,ACKR3	8/318
3_Member	WikiPathways	WP2431	Spinal cord injury	-3.04964	-1.20443	2919,3553,3576,3958,4318	CXCL1,IL1B,CXCL8,LGALS3,MMP9	5/120
3_Member	KEGG Pathway	hsa04621	NOD-like receptor signaling pathway	-2.97745	-1.15237	2919,3320,3553,3576,7226,10059	CXCL1,HSP90AA1,IL1B,CXCL8,TRPM2,DNM1L	6/186
3_Member	KEGG Pathway	hsa05133	Pertussis	-2.90246	-1.09913	3553,3576,3684,6372	IL1B,CXCL8,ITGAM,CXCL6	4/76
3_Member	WikiPathways	WP3617	Photodynamic therapy induced NF kB survival signaling	-2.88913	-1.08829	3553,3576,4318	IL1B,CXCL8,MMP9	3/35
3_Member	Canonical Pathways	M196	PID IL23 PATHWAY	-2.81852	-1.03353	2919,3553,4283	CXCL1,IL1B,CXCL9	3/37
3_Member	KEGG Pathway	hsa05417	Lipid and atherosclerosis	-2.6583	-0.922987	2919,3320,3553,3576,4318,4973	CXCL1,HSP90AA1,IL1B,CXCL8,MMP9,OLR1	6/215
3_Member	GO Biological Processes	GO:0071347	cellular response to interleukin-1	-2.45122	-0.778418	3553,3576,6364,27063	IL1B,CXCL8,CCL20,ANKRD1	4/101
3_Member	KEGG Pathway	hsa05144	Malaria	-2.44204	-0.772918	1311,3553,3576	COMP,IL1B,CXCL8	3/50
3_Member	KEGG Pathway	hsa04064	NF-kappa B signaling pathway	-2.39097	-0.733591	2919,3553,3576,5328	CXCL1,IL1B,CXCL8,PLAU	4/105
3_Member	Reactome Gene Sets	R-HSA-372790	Signaling by GPCR	-2.33896	-0.693895	1907,2359,2919,3363,3576,4283,5999,6364,6372,54361,57007	EDN2,FPR3,CXCL1,HTR7,CXCL8,CXCL9,RGS4,CCL20,CXCL6,WNT4,ACKR3	11/709
3_Member	Reactome Gene Sets	R-HSA-388396	GPCR downstream signalling	-2.21887	-0.608767	1907,2359,2919,3363,3576,4283,5999,6364,6372,57007	EDN2,FPR3,CXCL1,HTR7,CXCL8,CXCL9,RGS4,CCL20,CXCL6,ACKR3	10/634
3_Member	KEGG Pathway	hsa04062	Chemokine signaling pathway	-2.16832	-0.574808	2919,3576,4283,6364,6372	CXCL1,CXCL8,CXCL9,CCL20,CXCL6	5/192
3_Member	GO Biological Processes	GO:0070555	response to interleukin-1	-2.07783	-0.517541	3553,3576,6364,27063	IL1B,CXCL8,CCL20,ANKRD1	4/129
4_Summary	Reactome Gene Sets	R-HSA-6798695	Neutrophil degranulation	-8.92366	-5.533	302,2171,2717,2760,2919,3320,3684,3685,3687,3958,4069,4318,4973,5328,5329,6282,7226,80301	ANXA2,FABP5,GLA,GM2A,CXCL1,HSP90AA1,ITGAM,ITGAV,ITGAX,LGALS3,LYZ,MMP9,OLR1,PLAU,PLAUR,S100A11,TRPM2,PLEKHO2	18/-
4_Member	Reactome Gene Sets	R-HSA-6798695	Neutrophil degranulation	-8.92366	-5.533	302,2171,2717,2760,2919,3320,3684,3685,3687,3958,4069,4318,4973,5328,5329,6282,7226,80301	ANXA2,FABP5,GLA,GM2A,CXCL1,HSP90AA1,ITGAM,ITGAV,ITGAX,LGALS3,LYZ,MMP9,OLR1,PLAU,PLAUR,S100A11,TRPM2,PLEKHO2	18/480
5_Summary	GO Biological Processes	GO:0098609	cell-cell adhesion	-8.10079	-4.79728	302,1311,2195,2239,3553,3684,3685,3687,3695,3875,4973,6282,7070,9358,27286,51176,83872,100133941,4052,4318,4327,5154,6696,80274,5467,1026,3320,3561,941,1493,3108,7114,22808,782,2719,8013	ANXA2,COMP,FAT1,GPC4,IL1B,ITGAM,ITGAV,ITGAX,ITGB7,KRT18,OLR1,S100A11,THY1,ITGBL1,SRPX2,LEF1,HMCN1,CD24,LTBP1,MMP9,MMP19,PDGFA,SPP1,SCUBE1,PPARD,CDKN1A,HSP90AA1,IL2RG,CD80,CTLA4,HLA-DMA,TMSB4X,MRAS,CACNB1,GPC3,NR4A3	36/-
5_Member	GO Biological Processes	GO:0098609	cell-cell adhesion	-8.10079	-4.79728	302,1311,2195,2239,3553,3684,3685,3687,3695,3875,4973,6282,7070,9358,27286,51176,83872,100133941	ANXA2,COMP,FAT1,GPC4,IL1B,ITGAM,ITGAV,ITGAX,ITGB7,KRT18,OLR1,S100A11,THY1,ITGBL1,SRPX2,LEF1,HMCN1,CD24	18/542
5_Member	Reactome Gene Sets	R-HSA-1474244	Extracellular matrix organization	-5.55838	-3.02639	1311,3684,3685,3687,3695,4052,4318,4327,5154,6696,80274	COMP,ITGAM,ITGAV,ITGAX,ITGB7,LTBP1,MMP9,MMP19,PDGFA,SPP1,SCUBE1	11/300
5_Member	GO Biological Processes	GO:0034113	heterotypic cell-cell adhesion	-5.45282	-2.95918	3684,3685,3687,3695,7070	ITGAM,ITGAV,ITGAX,ITGB7,THY1	5/38
5_Member	GO Biological Processes	GO:0033627	cell adhesion mediated by integrin	-5.28524	-2.84882	3684,3685,3687,3695,9358	ITGAM,ITGAV,ITGAX,ITGB7,ITGBL1	5/41
5_Member	Reactome Gene Sets	R-HSA-216083	Integrin cell surface interactions	-4.83941	-2.50311	1311,3684,3685,3687,3695,6696	COMP,ITGAM,ITGAV,ITGAX,ITGB7,SPP1	6/85
5_Member	Canonical Pathways	M47	PID INTEGRIN CS PATHWAY	-4.73225	-2.41421	3684,3685,3687,3695	ITGAM,ITGAV,ITGAX,ITGB7	4/26
5_Member	GO Biological Processes	GO:0031589	cell-substrate adhesion	-4.69582	-2.39231	302,3684,3685,3687,3695,5467,7070,9358	ANXA2,ITGAM,ITGAV,ITGAX,ITGB7,PPARD,THY1,ITGBL1	8/185
5_Member	GO Biological Processes	GO:0007160	cell-matrix adhesion	-4.6158	-2.33908	302,3684,3685,3687,3695,7070,9358	ANXA2,ITGAM,ITGAV,ITGAX,ITGB7,THY1,ITGBL1	7/138
5_Member	GO Biological Processes	GO:0007229	integrin-mediated signaling pathway	-4.58933	-2.32721	3684,3685,3687,3695,7070,9358	ITGAM,ITGAV,ITGAX,ITGB7,THY1,ITGBL1	6/94
5_Member	WikiPathways	WP3932	Focal adhesion PI3K Akt mTOR signaling pathway	-3.95084	-1.87732	1026,1311,3320,3561,3685,3687,3695,5154,6696	CDKN1A,COMP,HSP90AA1,IL2RG,ITGAV,ITGAX,ITGB7,PDGFA,SPP1	9/302
5_Member	KEGG Pathway	hsa04514	Cell adhesion molecules	-3.36234	-1.43408	941,1493,3108,3684,3685,3695	CD80,CTLA4,HLA-DMA,ITGAM,ITGAV,ITGB7	6/157
5_Member	KEGG Pathway	hsa04810	Regulation of actin cytoskeleton	-3.25191	-1.36337	3684,3685,3687,3695,5154,7114,22808	ITGAM,ITGAV,ITGAX,ITGB7,PDGFA,TMSB4X,MRAS	7/229
5_Member	WikiPathways	WP2118	Arrhythmogenic right ventricular cardiomyopathy	-2.92387	-1.11426	782,3685,3695,51176	CACNB1,ITGAV,ITGB7,LEF1	4/75
5_Member	WikiPathways	WP4172	PI3K Akt signaling pathway	-2.9075	-1.10167	1026,1311,3320,3561,3685,3695,5154,6696	CDKN1A,COMP,HSP90AA1,IL2RG,ITGAV,ITGB7,PDGFA,SPP1	8/339
5_Member	KEGG Pathway	hsa04151	PI3K-Akt signaling pathway	-2.75107	-0.988232	1026,1311,3320,3561,3685,3695,5154,6696	CDKN1A,COMP,HSP90AA1,IL2RG,ITGAV,ITGB7,PDGFA,SPP1	8/359
5_Member	KEGG Pathway	hsa05412	Arrhythmogenic right ventricular cardiomyopathy	-2.70425	-0.95374	782,3685,3695,51176	CACNB1,ITGAV,ITGB7,LEF1	4/86
5_Member	KEGG Pathway	hsa04512	ECM-receptor interaction	-2.64982	-0.916638	1311,3685,3695,6696	COMP,ITGAV,ITGB7,SPP1	4/89
5_Member	WikiPathways	WP185	Integrin mediated cell adhesion	-2.4359	-0.771337	3684,3685,3687,3695	ITGAM,ITGAV,ITGAX,ITGB7	4/102
5_Member	GO Biological Processes	GO:0007369	gastrulation	-2.37817	-0.724352	2719,3685,4318,8013,51176	GPC3,ITGAV,MMP9,NR4A3,LEF1	5/171
5_Member	WikiPathways	WP4541	Hippo Merlin signaling dysregulation	-2.17404	-0.578874	3684,3685,3687,3695	ITGAM,ITGAV,ITGAX,ITGB7	4/121
5_Member	WikiPathways	WP306	Focal adhesion	-2.10456	-0.538529	1311,3685,3695,5154,6696	COMP,ITGAV,ITGB7,PDGFA,SPP1	5/199
5_Member	KEGG Pathway	hsa04510	Focal adhesion	-2.07808	-0.517541	1311,3685,3695,5154,6696	COMP,ITGAV,ITGB7,PDGFA,SPP1	5/202
6_Summary	GO Biological Processes	GO:0045785	positive regulation of cell adhesion	-8.0194	-4.7619	941,1960,3108,3553,3561,3685,5329,6281,6659,7070,8013,9308,51176,54361,54518,342184,100133941,1026,1493,3958,5154,10457,54209,146722,302,915,2719,4063,4318,7226,10537,3936,28755,8365,8848,338382,10154,145864,89795	CD80,EGR3,HLA-DMA,IL1B,IL2RG,ITGAV,PLAUR,S100A10,SOX4,THY1,NR4A3,CD83,LEF1,WNT4,APBB1IP,FMN1,CD24,CDKN1A,CTLA4,LGALS3,PDGFA,GPNMB,TREM2,CD300LF,ANXA2,CD3D,GPC3,LY9,MMP9,TRPM2,UBD,LCP1,TRAC,H4C8,TSC22D1,RAB7B,PLXNC1,HAPLN3,NAV3	39/-
6_Member	GO Biological Processes	GO:0045785	positive regulation of cell adhesion	-8.0194	-4.7619	941,1960,3108,3553,3561,3685,5329,6281,6659,7070,8013,9308,51176,54361,54518,342184,100133941	CD80,EGR3,HLA-DMA,IL1B,IL2RG,ITGAV,PLAUR,S100A10,SOX4,THY1,NR4A3,CD83,LEF1,WNT4,APBB1IP,FMN1,CD24	17/485
6_Member	GO Biological Processes	GO:0050865	regulation of cell activation	-7.11028	-3.98728	941,1026,1493,1960,3108,3553,3561,3958,5154,6659,7070,8013,9308,10457,51176,54209,146722,100133941	CD80,CDKN1A,CTLA4,EGR3,HLA-DMA,IL1B,IL2RG,LGALS3,PDGFA,SOX4,THY1,NR4A3,CD83,GPNMB,LEF1,TREM2,CD300LF,CD24	18/630
6_Member	GO Biological Processes	GO:0022407	regulation of cell-cell adhesion	-7.08101	-3.98728	941,1493,1960,3108,3553,3561,3958,5329,6659,7070,8013,9308,10457,51176,54361,100133941	CD80,CTLA4,EGR3,HLA-DMA,IL1B,IL2RG,LGALS3,PLAUR,SOX4,THY1,NR4A3,CD83,GPNMB,LEF1,WNT4,CD24	16/496
6_Member	GO Biological Processes	GO:0002694	regulation of leukocyte activation	-6.97259	-3.94991	941,1026,1493,1960,3108,3553,3561,3958,6659,7070,8013,9308,10457,51176,54209,146722,100133941	CD80,CDKN1A,CTLA4,EGR3,HLA-DMA,IL1B,IL2RG,LGALS3,SOX4,THY1,NR4A3,CD83,GPNMB,LEF1,TREM2,CD300LF,CD24	17/573
6_Member	GO Biological Processes	GO:1903037	regulation of leukocyte cell-cell adhesion	-6.9275	-3.94433	941,1493,1960,3108,3553,3561,3958,6659,7070,8013,9308,10457,51176,100133941	CD80,CTLA4,EGR3,HLA-DMA,IL1B,IL2RG,LGALS3,SOX4,THY1,NR4A3,CD83,GPNMB,LEF1,CD24	14/382
6_Member	GO Biological Processes	GO:0002696	positive regulation of leukocyte activation	-6.37002	-3.58142	941,1026,1960,3108,3553,3561,6659,7070,8013,9308,51176,54209,100133941	CD80,CDKN1A,EGR3,HLA-DMA,IL1B,IL2RG,SOX4,THY1,NR4A3,CD83,LEF1,TREM2,CD24	13/362
6_Member	GO Biological Processes	GO:0050867	positive regulation of cell activation	-6.1331	-3.39025	941,1026,1960,3108,3553,3561,6659,7070,8013,9308,51176,54209,100133941	CD80,CDKN1A,EGR3,HLA-DMA,IL1B,IL2RG,SOX4,THY1,NR4A3,CD83,LEF1,TREM2,CD24	13/380
6_Member	GO Biological Processes	GO:0050863	regulation of T cell activation	-6.1076	-3.37548	941,1493,1960,3108,3553,3561,3958,6659,7070,9308,10457,51176,100133941	CD80,CTLA4,EGR3,HLA-DMA,IL1B,IL2RG,LGALS3,SOX4,THY1,CD83,GPNMB,LEF1,CD24	13/382
6_Member	GO Biological Processes	GO:0022409	positive regulation of cell-cell adhesion	-6.04685	-3.3454	941,1960,3108,3553,3561,5329,6659,7070,8013,9308,51176,100133941	CD80,EGR3,HLA-DMA,IL1B,IL2RG,PLAUR,SOX4,THY1,NR4A3,CD83,LEF1,CD24	12/325
6_Member	GO Biological Processes	GO:1903039	positive regulation of leukocyte cell-cell adhesion	-5.89331	-3.23162	941,1960,3108,3553,3561,6659,7070,8013,9308,51176,100133941	CD80,EGR3,HLA-DMA,IL1B,IL2RG,SOX4,THY1,NR4A3,CD83,LEF1,CD24	11/277
6_Member	GO Biological Processes	GO:0002521	leukocyte differentiation	-5.61793	-3.04703	302,915,2719,3561,4063,4318,6659,7226,9308,10537,51176,54209,54361	ANXA2,CD3D,GPC3,IL2RG,LY9,MMP9,SOX4,TRPM2,CD83,UBD,LEF1,TREM2,WNT4	13/423
6_Member	GO Biological Processes	GO:0051249	regulation of lymphocyte activation	-5.47912	-2.97932	941,1026,1493,1960,3108,3553,3561,3958,6659,7070,9308,10457,51176,100133941	CD80,CDKN1A,CTLA4,EGR3,HLA-DMA,IL1B,IL2RG,LGALS3,SOX4,THY1,CD83,GPNMB,LEF1,CD24	14/506
6_Member	GO Biological Processes	GO:0050870	positive regulation of T cell activation	-5.38836	-2.91852	941,1960,3108,3553,3561,6659,7070,9308,51176,100133941	CD80,EGR3,HLA-DMA,IL1B,IL2RG,SOX4,THY1,CD83,LEF1,CD24	10/253
6_Member	GO Biological Processes	GO:0042110	T cell activation	-5.31679	-2.86951	915,941,3561,3936,4063,6659,9308,28755,51176,54361,54518	CD3D,CD80,IL2RG,LCP1,LY9,SOX4,CD83,TRAC,LEF1,WNT4,APBB1IP	11/318
6_Member	GO Biological Processes	GO:0051251	positive regulation of lymphocyte activation	-5.18952	-2.77404	941,1026,1960,3108,3553,3561,6659,7070,9308,51176,100133941	CD80,CDKN1A,EGR3,HLA-DMA,IL1B,IL2RG,SOX4,THY1,CD83,LEF1,CD24	11/328
6_Member	GO Biological Processes	GO:0045586	regulation of gamma-delta T cell differentiation	-4.72973	-2.41421	1960,6659,51176	EGR3,SOX4,LEF1	3/9
6_Member	GO Biological Processes	GO:0046643	regulation of gamma-delta T cell activation	-4.44046	-2.20244	1960,6659,51176	EGR3,SOX4,LEF1	3/11
6_Member	GO Biological Processes	GO:1903131	mononuclear cell differentiation	-4.38115	-2.17297	915,3561,4063,6659,7226,9308,10537,51176,54209,54361	CD3D,IL2RG,LY9,SOX4,TRPM2,CD83,UBD,LEF1,TREM2,WNT4	10/331
6_Member	GO Biological Processes	GO:0046631	alpha-beta T cell activation	-4.31764	-2.11886	915,3561,4063,9308,28755,51176	CD3D,IL2RG,LY9,CD83,TRAC,LEF1	6/105
6_Member	GO Biological Processes	GO:1903706	regulation of hemopoiesis	-4.16674	-2.01217	941,1493,1960,3561,6659,8365,8848,9308,51176,54209,338382	CD80,CTLA4,EGR3,IL2RG,SOX4,H4C8,TSC22D1,CD83,LEF1,TREM2,RAB7B	11/424
6_Member	GO Biological Processes	GO:0045582	positive regulation of T cell differentiation	-4.01472	-1.91773	941,1960,3561,6659,9308,51176	CD80,EGR3,IL2RG,SOX4,CD83,LEF1	6/119
6_Member	GO Biological Processes	GO:0030217	T cell differentiation	-3.87102	-1.81392	915,3561,4063,6659,9308,51176,54361	CD3D,IL2RG,LY9,SOX4,CD83,LEF1,WNT4	7/181
6_Member	GO Biological Processes	GO:0045580	regulation of T cell differentiation	-3.84151	-1.79089	941,1493,1960,3561,6659,9308,51176	CD80,CTLA4,EGR3,IL2RG,SOX4,CD83,LEF1	7/183
6_Member	GO Biological Processes	GO:0045621	positive regulation of lymphocyte differentiation	-3.7497	-1.72077	941,1960,3561,6659,9308,51176	CD80,EGR3,IL2RG,SOX4,CD83,LEF1	6/133
6_Member	GO Biological Processes	GO:1902107	positive regulation of leukocyte differentiation	-3.7411	-1.71634	941,1960,3561,6659,9308,51176,54209	CD80,EGR3,IL2RG,SOX4,CD83,LEF1,TREM2	7/190
6_Member	GO Biological Processes	GO:1903708	positive regulation of hemopoiesis	-3.7411	-1.71634	941,1960,3561,6659,9308,51176,54209	CD80,EGR3,IL2RG,SOX4,CD83,LEF1,TREM2	7/190
6_Member	GO Biological Processes	GO:0046649	lymphocyte activation	-3.71139	-1.69487	915,941,3561,3936,4063,6659,9308,28755,51176,54361,54518	CD3D,CD80,IL2RG,LCP1,LY9,SOX4,CD83,TRAC,LEF1,WNT4,APBB1IP	11/478
6_Member	GO Biological Processes	GO:0030097	hemopoiesis	-3.48169	-1.5188	302,915,2719,3561,4063,4318,6659,7226,9308,10537,51176,54209,54361	ANXA2,CD3D,GPC3,IL2RG,LY9,MMP9,SOX4,TRPM2,CD83,UBD,LEF1,TREM2,WNT4	13/683
6_Member	GO Biological Processes	GO:0043367	CD4-positive, alpha-beta T cell differentiation	-3.43438	-1.48635	3561,4063,9308,51176	IL2RG,LY9,CD83,LEF1	4/55
6_Member	GO Biological Processes	GO:0045619	regulation of lymphocyte differentiation	-3.41523	-1.47344	941,1493,1960,3561,6659,9308,51176	CD80,CTLA4,EGR3,IL2RG,SOX4,CD83,LEF1	7/215
6_Member	GO Biological Processes	GO:0010720	positive regulation of cell development	-3.27323	-1.37624	941,1960,3553,3561,6659,9308,10154,51176,54209,145864	CD80,EGR3,IL1B,IL2RG,SOX4,CD83,PLXNC1,LEF1,TREM2,HAPLN3	10/454
6_Member	GO Biological Processes	GO:0032663	regulation of interleukin-2 production	-3.20878	-1.32777	941,3553,9308,89795	CD80,IL1B,CD83,NAV3	4/63
6_Member	GO Biological Processes	GO:0035710	CD4-positive, alpha-beta T cell activation	-3.08331	-1.22755	3561,4063,9308,51176	IL2RG,LY9,CD83,LEF1	4/68
6_Member	GO Biological Processes	GO:1902105	regulation of leukocyte differentiation	-2.99868	-1.16833	941,1493,1960,3561,6659,9308,51176,54209	CD80,CTLA4,EGR3,IL2RG,SOX4,CD83,LEF1,TREM2	8/328
6_Member	GO Biological Processes	GO:0032743	positive regulation of interleukin-2 production	-2.92609	-1.11521	941,3553,9308	CD80,IL1B,CD83	3/34
6_Member	GO Biological Processes	GO:0046632	alpha-beta T cell differentiation	-2.90246	-1.09913	3561,4063,9308,51176	IL2RG,LY9,CD83,LEF1	4/76
6_Member	GO Biological Processes	GO:0043372	positive regulation of CD4-positive, alpha-beta T cell differentiation	-2.85329	-1.05984	941,3561,9308	CD80,IL2RG,CD83	3/36
6_Member	GO Biological Processes	GO:0030098	lymphocyte differentiation	-2.66899	-0.92813	915,3561,4063,6659,9308,51176,54361	CD3D,IL2RG,LY9,SOX4,CD83,LEF1,WNT4	7/289
6_Member	GO Biological Processes	GO:2000516	positive regulation of CD4-positive, alpha-beta T cell activation	-2.57258	-0.862864	941,3561,9308	CD80,IL2RG,CD83	3/45
6_Member	GO Biological Processes	GO:0046638	positive regulation of alpha-beta T cell differentiation	-2.34756	-0.70068	941,3561,9308	CD80,IL2RG,CD83	3/54
6_Member	GO Biological Processes	GO:0043370	regulation of CD4-positive, alpha-beta T cell differentiation	-2.30317	-0.672601	941,3561,9308	CD80,IL2RG,CD83	3/56
6_Member	GO Biological Processes	GO:0046635	positive regulation of alpha-beta T cell activation	-2.00144	-0.464077	941,3561,9308	CD80,IL2RG,CD83	3/72
7_Summary	WikiPathways	WP2882	Nuclear receptors meta pathway	-7.07691	-3.98728	1907,2042,3320,3553,5467,6364,6535,8507,27063,27286,54600,57007,89795	EDN2,EPHA3,HSP90AA1,IL1B,PPARD,CCL20,SLC6A8,ENC1,ANKRD1,SRPX2,UGT1A9,ACKR3,NAV3	13/-
7_Member	WikiPathways	WP2882	Nuclear receptors meta pathway	-7.07691	-3.98728	1907,2042,3320,3553,5467,6364,6535,8507,27063,27286,54600,57007,89795	EDN2,EPHA3,HSP90AA1,IL1B,PPARD,CCL20,SLC6A8,ENC1,ANKRD1,SRPX2,UGT1A9,ACKR3,NAV3	13/314
7_Member	WikiPathways	WP2880	Glucocorticoid receptor pathway	-6.59433	-3.74079	1907,3320,6364,8507,27063,57007,89795	EDN2,HSP90AA1,CCL20,ENC1,ANKRD1,ACKR3,NAV3	7/70
8_Summary	Canonical Pathways	M174	PID UPA UPAR PATHWAY	-6.66548	-3.78297	2359,3684,3685,4318,5328,5329,3687,7070,3695,6696,1026,2719,22808,54361,941,2195,1960,3320,3576,7114,8013,10397,57007	FPR3,ITGAM,ITGAV,MMP9,PLAU,PLAUR,ITGAX,THY1,ITGB7,SPP1,CDKN1A,GPC3,MRAS,WNT4,CD80,FAT1,EGR3,HSP90AA1,CXCL8,TMSB4X,NR4A3,NDRG1,ACKR3	23/-
8_Member	Canonical Pathways	M174	PID UPA UPAR PATHWAY	-6.66548	-3.78297	2359,3684,3685,4318,5328,5329	FPR3,ITGAM,ITGAV,MMP9,PLAU,PLAUR	6/42
8_Member	Canonical Pathways	M169	PID INTEGRIN2 PATHWAY	-6.05937	-3.3454	3684,3687,5328,5329,7070	ITGAM,ITGAX,PLAU,PLAUR,THY1	5/29
8_Member	Canonical Pathways	M212	PID INTEGRIN5 PATHWAY	-5.51153	-2.99914	3685,3695,5328,5329	ITGAV,ITGB7,PLAU,PLAUR	4/17
8_Member	Canonical Pathways	M159	PID AMB2 NEUTROPHILS PATHWAY	-5.28524	-2.84882	3684,4318,5328,5329,7070	ITGAM,MMP9,PLAU,PLAUR,THY1	5/41
8_Member	Canonical Pathways	M53	PID INTEGRIN3 PATHWAY	-5.18083	-2.77042	3685,5328,5329,6696,7070	ITGAV,PLAU,PLAUR,SPP1,THY1	5/43
8_Member	KEGG Pathway	hsa05205	Proteoglycans in cancer	-4.40788	-2.19008	1026,2719,3685,4318,5328,5329,22808,54361	CDKN1A,GPC3,ITGAV,MMP9,PLAU,PLAUR,MRAS,WNT4	8/203
8_Member	WikiPathways	WP2572	Primary focal segmental glomerulosclerosis FSGS	-4.08091	-1.96389	941,1026,2195,3685,5329	CD80,CDKN1A,FAT1,ITGAV,PLAUR	5/72
8_Member	WikiPathways	WP3888	VEGFA VEGFR2 signaling	-3.44106	-1.48635	1960,3320,3576,3685,5328,5329,7114,8013,10397,57007	EGR3,HSP90AA1,CXCL8,ITGAV,PLAU,PLAUR,TMSB4X,NR4A3,NDRG1,ACKR3	10/432
8_Member	Canonical Pathways	M18	PID INTEGRIN1 PATHWAY	-3.13223	-1.26154	3685,5328,5329,6696	ITGAV,PLAU,PLAUR,SPP1	4/66
8_Member	KEGG Pathway	hsa04610	Complement and coagulation cascades	-2.70425	-0.95374	3684,3687,5328,5329	ITGAM,ITGAX,PLAU,PLAUR	4/86
9_Summary	GO Biological Processes	GO:1905952	regulation of lipid localization	-6.59952	-3.74079	123,302,1407,3553,3685,4023,5467,6696,10802,54209,3684,6281,6659,10059,27063,406,2042,3320,3958,10397,53407,57205,63924,338382,100133941,3936,51176,145864,1026,5328	PLIN2,ANXA2,CRY1,IL1B,ITGAV,LPL,PPARD,SPP1,SEC24A,TREM2,ITGAM,S100A10,SOX4,DNM1L,ANKRD1,BMAL1,EPHA3,HSP90AA1,LGALS3,NDRG1,STX18,ATP10D,CIDEC,RAB7B,CD24,LCP1,LEF1,HAPLN3,CDKN1A,PLAU	30/-
9_Member	GO Biological Processes	GO:1905952	regulation of lipid localization	-6.59952	-3.74079	123,302,1407,3553,3685,4023,5467,6696,10802,54209	PLIN2,ANXA2,CRY1,IL1B,ITGAV,LPL,PPARD,SPP1,SEC24A,TREM2	10/186
9_Member	GO Biological Processes	GO:1903532	positive regulation of secretion by cell	-4.89616	-2.54536	302,3553,3684,6281,6659,6696,10059,10802,27063,54209	ANXA2,IL1B,ITGAM,S100A10,SOX4,SPP1,DNM1L,SEC24A,ANKRD1,TREM2	10/288
9_Member	GO Biological Processes	GO:0051047	positive regulation of secretion	-4.59811	-2.32876	302,3553,3684,6281,6659,6696,10059,10802,27063,54209	ANXA2,IL1B,ITGAM,S100A10,SOX4,SPP1,DNM1L,SEC24A,ANKRD1,TREM2	10/312
9_Member	GO Biological Processes	GO:0032368	regulation of lipid transport	-4.27543	-2.07975	302,1407,3553,3685,6696,10802,54209	ANXA2,CRY1,IL1B,ITGAV,SPP1,SEC24A,TREM2	7/156
9_Member	GO Biological Processes	GO:1905954	positive regulation of lipid localization	-4.16085	-2.0094	123,302,3553,4023,6696,54209	PLIN2,ANXA2,IL1B,LPL,SPP1,TREM2	6/112
9_Member	GO Biological Processes	GO:1903530	regulation of secretion by cell	-3.67237	-1.66392	302,406,1407,3553,3684,6281,6659,6696,10059,10802,27063,54209	ANXA2,BMAL1,CRY1,IL1B,ITGAM,S100A10,SOX4,SPP1,DNM1L,SEC24A,ANKRD1,TREM2	12/566
9_Member	GO Biological Processes	GO:0051046	regulation of secretion	-3.31086	-1.40212	302,406,1407,3553,3684,6281,6659,6696,10059,10802,27063,54209	ANXA2,BMAL1,CRY1,IL1B,ITGAM,S100A10,SOX4,SPP1,DNM1L,SEC24A,ANKRD1,TREM2	12/621
9_Member	GO Biological Processes	GO:1903829	positive regulation of protein localization	-3.06768	-1.21414	2042,3320,3553,3684,3958,6659,10059,10802,27063,54209	EPHA3,HSP90AA1,IL1B,ITGAM,LGALS3,SOX4,DNM1L,SEC24A,ANKRD1,TREM2	10/483
9_Member	GO Biological Processes	GO:0061024	membrane organization	-3.05073	-1.20443	302,3320,3684,6281,10059,10397,10802,53407,54209,57205,63924,338382,100133941	ANXA2,HSP90AA1,ITGAM,S100A10,DNM1L,NDRG1,SEC24A,STX18,TREM2,ATP10D,CIDEC,RAB7B,CD24	13/760
9_Member	GO Biological Processes	GO:0051222	positive regulation of protein transport	-3.0183	-1.18132	3320,3553,6659,10059,10802,27063,54209	HSP90AA1,IL1B,SOX4,DNM1L,SEC24A,ANKRD1,TREM2	7/251
9_Member	GO Biological Processes	GO:1904951	positive regulation of establishment of protein localization	-3.01568	-1.18132	3320,3553,3684,6659,10059,10802,27063,54209	HSP90AA1,IL1B,ITGAM,SOX4,DNM1L,SEC24A,ANKRD1,TREM2	8/326
9_Member	GO Biological Processes	GO:0050708	regulation of protein secretion	-2.84515	-1.05413	406,3553,6659,10059,10802,27063,54209	BMAL1,IL1B,SOX4,DNM1L,SEC24A,ANKRD1,TREM2	7/269
9_Member	GO Biological Processes	GO:0051223	regulation of protein transport	-2.77565	-1.00593	406,3320,3553,3936,6659,10059,10802,27063,54209	BMAL1,HSP90AA1,IL1B,LCP1,SOX4,DNM1L,SEC24A,ANKRD1,TREM2	9/440
9_Member	GO Biological Processes	GO:0070201	regulation of establishment of protein localization	-2.72598	-0.968133	406,3320,3553,3684,3936,6659,10059,10802,27063,54209	BMAL1,HSP90AA1,IL1B,ITGAM,LCP1,SOX4,DNM1L,SEC24A,ANKRD1,TREM2	10/537
9_Member	GO Biological Processes	GO:0032370	positive regulation of lipid transport	-2.68587	-0.93956	302,3553,6696,54209	ANXA2,IL1B,SPP1,TREM2	4/87
9_Member	GO Biological Processes	GO:0050714	positive regulation of protein secretion	-2.65977	-0.922987	6659,10059,10802,27063,54209	SOX4,DNM1L,SEC24A,ANKRD1,TREM2	5/147
9_Member	GO Biological Processes	GO:0010001	glial cell differentiation	-2.64824	-0.916119	3553,6659,10397,51176,54209,145864	IL1B,SOX4,NDRG1,LEF1,TREM2,HAPLN3	6/216
9_Member	GO Biological Processes	GO:0070482	response to oxygen levels	-2.269	-0.646735	1026,5328,5467,6659,10397,54209,100133941	CDKN1A,PLAU,PPARD,SOX4,NDRG1,TREM2,CD24	7/342
9_Member	GO Biological Processes	GO:0042063	gliogenesis	-2.16273	-0.572377	3553,6659,10397,51176,54209,145864	IL1B,SOX4,NDRG1,LEF1,TREM2,HAPLN3	6/272
9_Member	GO Biological Processes	GO:0021782	glial cell development	-2.11306	-0.543403	3553,6659,10397,54209	IL1B,SOX4,NDRG1,TREM2	4/126
10_Summary	Reactome Gene Sets	R-HSA-449147	Signaling by Interleukins	-6.57533	-3.73558	302,941,1026,2919,3320,3553,3561,3576,3684,3687,3936,4318,5778,6364,8358,3695,5154,5328,8013,51330	ANXA2,CD80,CDKN1A,CXCL1,HSP90AA1,IL1B,IL2RG,CXCL8,ITGAM,ITGAX,LCP1,MMP9,PTPN7,CCL20,H3C2,ITGB7,PDGFA,PLAU,NR4A3,TNFRSF12A	20/-
10_Member	Reactome Gene Sets	R-HSA-449147	Signaling by Interleukins	-6.57533	-3.73558	302,941,1026,2919,3320,3553,3561,3576,3684,3687,3936,4318,5778,6364,8358	ANXA2,CD80,CDKN1A,CXCL1,HSP90AA1,IL1B,IL2RG,CXCL8,ITGAM,ITGAX,LCP1,MMP9,PTPN7,CCL20,H3C2	15/473
10_Member	Reactome Gene Sets	R-HSA-6785807	Interleukin-4 and Interleukin-13 signaling	-6.44024	-3.63941	1026,3320,3553,3561,3576,3684,3687,4318	CDKN1A,HSP90AA1,IL1B,IL2RG,CXCL8,ITGAM,ITGAX,MMP9	8/108
10_Member	KEGG Pathway	hsa05202	Transcriptional misregulation in cancer	-5.48291	-2.97932	1026,3576,3684,3695,4318,5154,5328,8013,8358	CDKN1A,CXCL8,ITGAM,ITGB7,MMP9,PDGFA,PLAU,NR4A3,H3C2	9/193
10_Member	Reactome Gene Sets	R-HSA-1280215	Cytokine Signaling in Immune system	-4.51352	-2.26553	302,941,1026,2919,3320,3553,3561,3576,3684,3687,3936,4318,5778,6364,8358,51330	ANXA2,CD80,CDKN1A,CXCL1,HSP90AA1,IL1B,IL2RG,CXCL8,ITGAM,ITGAX,LCP1,MMP9,PTPN7,CCL20,H3C2,TNFRSF12A	16/786
11_Summary	GO Biological Processes	GO:0008285	negative regulation of cell population proliferation	-6.32108	-3.54438	247,941,1026,1493,1871,2719,2919,3553,3576,5467,6282,6659,8848,10397,10457,26136,30851,54209,57007	ALOX15B,CD80,CDKN1A,CTLA4,E2F3,GPC3,CXCL1,IL1B,CXCL8,PPARD,S100A11,SOX4,TSC22D1,NDRG1,GPNMB,TES,TAX1BP3,TREM2,ACKR3	19/-
11_Member	GO Biological Processes	GO:0008285	negative regulation of cell population proliferation	-6.32108	-3.54438	247,941,1026,1493,1871,2719,2919,3553,3576,5467,6282,6659,8848,10397,10457,26136,30851,54209,57007	ALOX15B,CD80,CDKN1A,CTLA4,E2F3,GPC3,CXCL1,IL1B,CXCL8,PPARD,S100A11,SOX4,TSC22D1,NDRG1,GPNMB,TES,TAX1BP3,TREM2,ACKR3	19/791
12_Summary	WikiPathways	WP5087	Pleural mesothelioma	-6.19996	-3.44612	467,1026,2167,2919,3553,3685,4318,5154,5328,10397,29128,51176,54361,283349,5467,2239	ATF3,CDKN1A,FABP4,CXCL1,IL1B,ITGAV,MMP9,PDGFA,PLAU,NDRG1,UHRF1,LEF1,WNT4,RASSF3,PPARD,GPC4	16/-
12_Member	WikiPathways	WP5087	Pleural mesothelioma	-6.19996	-3.44612	467,1026,2167,2919,3553,3685,4318,5154,5328,10397,29128,51176,54361,283349	ATF3,CDKN1A,FABP4,CXCL1,IL1B,ITGAV,MMP9,PDGFA,PLAU,NDRG1,UHRF1,LEF1,WNT4,RASSF3	14/439
12_Member	WikiPathways	WP4258	lncRNA in canonical Wnt signaling and colorectal cancer	-2.49824	-0.814207	467,5328,51176,54361	ATF3,PLAU,LEF1,WNT4	4/98
12_Member	WikiPathways	WP399	Wnt signaling pathway and pluripotency	-2.4359	-0.771337	5328,5467,51176,54361	PLAU,PPARD,LEF1,WNT4	4/102
12_Member	WikiPathways	WP710	DNA damage response only ATM dependent	-2.30538	-0.672601	1026,5328,51176,54361	CDKN1A,PLAU,LEF1,WNT4	4/111
12_Member	WikiPathways	WP428	Wnt signaling	-2.26457	-0.645579	2239,5328,51176,54361	GPC4,PLAU,LEF1,WNT4	4/114
12_Member	KEGG Pathway	hsa05217	Basal cell carcinoma	-2.16064	-0.572377	1026,51176,54361	CDKN1A,LEF1,WNT4	3/63
13_Summary	WikiPathways	WP1434	Osteopontin signaling	-6.02545	-3.3433	3685,4318,5328,6696,3553,3576,5154,5467,5329,782,54361	ITGAV,MMP9,PLAU,SPP1,IL1B,CXCL8,PDGFA,PPARD,PLAUR,CACNB1,WNT4	11/-
13_Member	WikiPathways	WP1434	Osteopontin signaling	-6.02545	-3.3433	3685,4318,5328,6696	ITGAV,MMP9,PLAU,SPP1	4/13
13_Member	WikiPathways	WP3624	Lung fibrosis	-5.559	-3.02639	3553,3576,4318,5154,5328,6696	IL1B,CXCL8,MMP9,PDGFA,PLAU,SPP1	6/64
13_Member	Canonical Pathways	M63	PID AVB3 OPN PATHWAY	-4.41949	-2.19844	3685,4318,5328,6696	ITGAV,MMP9,PLAU,SPP1	4/31
13_Member	GO Biological Processes	GO:0007566	embryo implantation	-3.85094	-1.79607	3553,4318,5467,6696	IL1B,MMP9,PPARD,SPP1	4/43
13_Member	Canonical Pathways	M276	PID FGF PATHWAY	-3.43438	-1.48635	4318,5328,5329,6696	MMP9,PLAU,PLAUR,SPP1	4/55
13_Member	WikiPathways	WP5356	Affected pathways in Duchenne muscular dystrophy	-2.94561	-1.12834	782,4318,5328,6696	CACNB1,MMP9,PLAU,SPP1	4/74
13_Member	GO Biological Processes	GO:0007565	female pregnancy	-2.4107	-0.749745	3553,4318,5467,6696,54361	IL1B,MMP9,PPARD,SPP1,WNT4	5/168
13_Member	GO Biological Processes	GO:0060135	maternal process involved in female pregnancy	-2.23979	-0.624053	5467,6696,54361	PPARD,SPP1,WNT4	3/59
13_Member	GO Biological Processes	GO:0044703	multi-organism reproductive process	-2.19654	-0.593934	3553,4318,5467,6696,54361	IL1B,MMP9,PPARD,SPP1,WNT4	5/189
13_Member	WikiPathways	WP474	Endochondral ossification	-2.16064	-0.572377	4318,5328,6696	MMP9,PLAU,SPP1	3/63
13_Member	WikiPathways	WP4808	Endochondral ossification with skeletal dysplasias	-2.16064	-0.572377	4318,5328,6696	MMP9,PLAU,SPP1	3/63
13_Member	GO Biological Processes	GO:0044706	multi-multicellular organism process	-2.12249	-0.548438	3553,4318,5467,6696,54361	IL1B,MMP9,PPARD,SPP1,WNT4	5/197
14_Summary	Reactome Gene Sets	R-HSA-75205	Dissolution of Fibrin Clot	-6.02545	-3.3433	302,5328,5329,6281,308,1026,1311,3685,5154,5467,54209,55959,80274,6659,6696,51330,54361,7114,10512	ANXA2,PLAU,PLAUR,S100A10,ANXA5,CDKN1A,COMP,ITGAV,PDGFA,PPARD,TREM2,SULF2,SCUBE1,SOX4,SPP1,TNFRSF12A,WNT4,TMSB4X,SEMA3C	19/-
14_Member	Reactome Gene Sets	R-HSA-75205	Dissolution of Fibrin Clot	-6.02545	-3.3433	302,5328,5329,6281	ANXA2,PLAU,PLAUR,S100A10	4/13
14_Member	GO Biological Processes	GO:0010755	regulation of plasminogen activation	-5.40448	-2.92784	302,5328,5329,6281	ANXA2,PLAU,PLAUR,S100A10	4/18
14_Member	GO Biological Processes	GO:0009611	response to wounding	-4.14858	-2.00234	308,1026,1311,3685,5154,5328,5329,5467,54209,55959,80274	ANXA5,CDKN1A,COMP,ITGAV,PDGFA,PLAU,PLAUR,PPARD,TREM2,SULF2,SCUBE1	11/426
14_Member	GO Biological Processes	GO:1903317	regulation of protein maturation	-4.13958	-1.99997	302,5328,5329,6281,6659	ANXA2,PLAU,PLAUR,S100A10,SOX4	5/70
14_Member	GO Biological Processes	GO:1900046	regulation of hemostasis	-4.11001	-1.98255	302,1311,5154,5328,5329	ANXA2,COMP,PDGFA,PLAU,PLAUR	5/71
14_Member	GO Biological Processes	GO:0050818	regulation of coagulation	-4.02401	-1.92215	302,308,5154,5328,5329	ANXA2,ANXA5,PDGFA,PLAU,PLAUR	5/74
14_Member	GO Biological Processes	GO:1903034	regulation of response to wounding	-3.90092	-1.84157	302,5154,5328,5329,6696,51330,54361	ANXA2,PDGFA,PLAU,PLAUR,SPP1,TNFRSF12A,WNT4	7/179
14_Member	GO Biological Processes	GO:0042060	wound healing	-3.78272	-1.74531	308,1026,1311,3685,5154,5328,5329,5467,80274	ANXA5,CDKN1A,COMP,ITGAV,PDGFA,PLAU,PLAUR,PPARD,SCUBE1	9/318
14_Member	GO Biological Processes	GO:1900047	negative regulation of hemostasis	-3.73584	-1.71522	302,1311,5154,5328	ANXA2,COMP,PDGFA,PLAU	4/46
14_Member	GO Biological Processes	GO:0061041	regulation of wound healing	-3.66268	-1.65624	302,5154,5328,5329,51330,54361	ANXA2,PDGFA,PLAU,PLAUR,TNFRSF12A,WNT4	6/138
14_Member	GO Biological Processes	GO:0050819	negative regulation of coagulation	-3.62867	-1.63171	302,308,5154,5328	ANXA2,ANXA5,PDGFA,PLAU	4/49
14_Member	GO Biological Processes	GO:1903035	negative regulation of response to wounding	-3.49211	-1.52554	302,5154,5328,6696,54361	ANXA2,PDGFA,PLAU,SPP1,WNT4	5/96
14_Member	GO Biological Processes	GO:1903319	positive regulation of protein maturation	-3.27244	-1.37624	302,6281,6659	ANXA2,S100A10,SOX4	3/26
14_Member	GO Biological Processes	GO:0070613	regulation of protein processing	-3.13223	-1.26154	302,5328,5329,6281	ANXA2,PLAU,PLAUR,S100A10	4/66
14_Member	GO Biological Processes	GO:0030193	regulation of blood coagulation	-3.05944	-1.20951	302,5154,5328,5329	ANXA2,PDGFA,PLAU,PLAUR	4/69
14_Member	GO Biological Processes	GO:0061045	negative regulation of wound healing	-2.96768	-1.14652	302,5154,5328,54361	ANXA2,PDGFA,PLAU,WNT4	4/73
14_Member	GO Biological Processes	GO:0032102	negative regulation of response to external stimulus	-2.69012	-0.941812	302,5154,5328,5467,6696,7114,10512,54209,54361	ANXA2,PDGFA,PLAU,PPARD,SPP1,TMSB4X,SEMA3C,TREM2,WNT4	9/453
14_Member	GO Biological Processes	GO:0030195	negative regulation of blood coagulation	-2.57258	-0.862864	302,5154,5328	ANXA2,PDGFA,PLAU	3/45
14_Member	WikiPathways	WP98	Prostaglandin synthesis and regulation	-2.57258	-0.862864	302,308,6281	ANXA2,ANXA5,S100A10	3/45
14_Member	GO Biological Processes	GO:0007596	blood coagulation	-2.34633	-0.700395	308,1311,5328,5329,80274	ANXA5,COMP,PLAU,PLAUR,SCUBE1	5/174
14_Member	GO Biological Processes	GO:0050817	coagulation	-2.32546	-0.684391	308,1311,5328,5329,80274	ANXA5,COMP,PLAU,PLAUR,SCUBE1	5/176
14_Member	GO Biological Processes	GO:0007599	hemostasis	-2.28459	-0.658187	308,1311,5328,5329,80274	ANXA5,COMP,PLAU,PLAUR,SCUBE1	5/180
14_Member	GO Biological Processes	GO:0050878	regulation of body fluid levels	-2.19611	-0.593934	302,308,1311,5154,5328,5329,80274	ANXA2,ANXA5,COMP,PDGFA,PLAU,PLAUR,SCUBE1	7/353
15_Summary	Reactome Gene Sets	R-HSA-9616222	Transcriptional regulation of granulopoiesis	-5.87745	-3.23162	1026,8331,8342,8358,8365,8970,51176,29128,1871,3009,3576,2171,3320,4318,5467,10170,941,3108,8013,4069,387103,6659,54361,1493,3958,2359,3684,9643,752,3363,9886,11075,26049,30851,117289,7298,64858,1960	CDKN1A,H2AC14,H2BC14,H3C2,H4C8,H2BC11,LEF1,UHRF1,E2F3,H1-5,CXCL8,FABP5,HSP90AA1,MMP9,PPARD,DHRS9,CD80,HLA-DMA,NR4A3,LYZ,CENPW,SOX4,WNT4,CTLA4,LGALS3,FPR3,ITGAM,MORF4L2,FMNL1,HTR7,RHOBTB1,STMN2,FAM169A,TAX1BP3,TAGAP,TYMS,DCLRE1B,EGR3	38/-
15_Member	Reactome Gene Sets	R-HSA-9616222	Transcriptional regulation of granulopoiesis	-5.87745	-3.23162	1026,8331,8342,8358,8365,8970,51176	CDKN1A,H2AC14,H2BC14,H3C2,H4C8,H2BC11,LEF1	7/89
15_Member	Reactome Gene Sets	R-HSA-5334118	DNA methylation	-5.559	-3.02639	8331,8342,8358,8365,8970,29128	H2AC14,H2BC14,H3C2,H4C8,H2BC11,UHRF1	6/64
15_Member	Reactome Gene Sets	R-HSA-2559583	Cellular Senescence	-5.44631	-2.95874	1026,1871,3009,3576,8331,8342,8358,8365,8970	CDKN1A,E2F3,H1-5,CXCL8,H2AC14,H2BC14,H3C2,H4C8,H2BC11	9/195
15_Member	Reactome Gene Sets	R-HSA-9821002	Chromatin modifications during the maternal to zygotic transition (MZT)	-5.3295	-2.87109	8331,8342,8358,8365,8970,29128	H2AC14,H2BC14,H3C2,H4C8,H2BC11,UHRF1	6/70
15_Member	Reactome Gene Sets	R-HSA-2559582	Senescence-Associated Secretory Phenotype (SASP)	-5.26001	-2.82893	1026,3576,8331,8342,8358,8365,8970	CDKN1A,CXCL8,H2AC14,H2BC14,H3C2,H4C8,H2BC11	7/110
15_Member	Reactome Gene Sets	R-HSA-2559586	DNA Damage/Telomere Stress Induced Senescence	-5.02303	-2.63717	1026,3009,8331,8342,8365,8970	CDKN1A,H1-5,H2AC14,H2BC14,H4C8,H2BC11	6/79
15_Member	Reactome Gene Sets	R-HSA-9006931	Signaling by Nuclear Receptors	-4.76848	-2.44061	2171,3320,4318,5467,8331,8342,8358,8365,8970,10170	FABP5,HSP90AA1,MMP9,PPARD,H2AC14,H2BC14,H3C2,H4C8,H2BC11,DHRS9	10/298
15_Member	Reactome Gene Sets	R-HSA-201722	Formation of the beta-catenin:TCF transactivating complex	-4.69704	-2.39231	8331,8342,8358,8365,8970,51176	H2AC14,H2BC14,H3C2,H4C8,H2BC11,LEF1	6/90
15_Member	Reactome Gene Sets	R-HSA-1912408	Pre-NOTCH Transcription and Translation	-4.64253	-2.35091	1871,8331,8342,8358,8365,8970	E2F3,H2AC14,H2BC14,H3C2,H4C8,H2BC11	6/92
15_Member	KEGG Pathway	hsa05322	Systemic lupus erythematosus	-4.63617	-2.35091	941,3108,8331,8342,8358,8365,8970	CD80,HLA-DMA,H2AC14,H2BC14,H3C2,H4C8,H2BC11	7/137
15_Member	Reactome Gene Sets	R-HSA-8936459	RUNX1 regulates genes involved in megakaryocyte differentiation and platelet function	-4.58933	-2.32721	8013,8331,8342,8358,8365,8970	NR4A3,H2AC14,H2BC14,H3C2,H4C8,H2BC11	6/94
15_Member	Reactome Gene Sets	R-HSA-73728	RNA Polymerase I Promoter Opening	-4.39428	-2.18291	8331,8342,8358,8365,8970	H2AC14,H2BC14,H3C2,H4C8,H2BC11	5/62
15_Member	Reactome Gene Sets	R-HSA-5625886	Activated PKN1 stimulates transcription of AR (androgen receptor) regulated genes KLK2 and KLK3	-4.26267	-2.07613	8331,8342,8358,8365,8970	H2AC14,H2BC14,H3C2,H4C8,H2BC11	5/66
15_Member	Reactome Gene Sets	R-HSA-1912422	Pre-NOTCH Expression and Processing	-4.24904	-2.06551	1871,8331,8342,8358,8365,8970	E2F3,H2AC14,H2BC14,H3C2,H4C8,H2BC11	6/108
15_Member	Reactome Gene Sets	R-HSA-427359	SIRT1 negatively regulates rRNA expression	-4.23114	-2.05356	8331,8342,8358,8365,8970	H2AC14,H2BC14,H3C2,H4C8,H2BC11	5/67
15_Member	Reactome Gene Sets	R-HSA-977225	Amyloid fiber formation	-4.20449	-2.03707	4069,8331,8342,8358,8365,8970	LYZ,H2AC14,H2BC14,H3C2,H4C8,H2BC11	6/110
15_Member	Reactome Gene Sets	R-HSA-68616	Assembly of the ORC complex at the origin of replication	-4.20013	-2.03707	8331,8342,8358,8365,8970	H2AC14,H2BC14,H3C2,H4C8,H2BC11	5/68
15_Member	Reactome Gene Sets	R-HSA-212300	PRC2 methylates histones and DNA	-4.08091	-1.96389	8331,8342,8358,8365,8970	H2AC14,H2BC14,H3C2,H4C8,H2BC11	5/72
15_Member	Reactome Gene Sets	R-HSA-9710421	Defective pyroptosis	-4.08091	-1.96389	8331,8342,8358,8365,8970	H2AC14,H2BC14,H3C2,H4C8,H2BC11	5/72
15_Member	Reactome Gene Sets	R-HSA-9816359	Maternal to zygotic transition (MZT)	-4.05546	-1.94789	8331,8342,8358,8365,8970,29128	H2AC14,H2BC14,H3C2,H4C8,H2BC11,UHRF1	6/117
15_Member	Reactome Gene Sets	R-HSA-2299718	Condensation of Prophase Chromosomes	-4.05225	-1.94789	8331,8342,8358,8365,8970	H2AC14,H2BC14,H3C2,H4C8,H2BC11	5/73
15_Member	Reactome Gene Sets	R-HSA-606279	Deposition of new CENPA-containing nucleosomes at the centromere	-4.05225	-1.94789	8331,8342,8365,8970,387103	H2AC14,H2BC14,H4C8,H2BC11,CENPW	5/73
15_Member	Reactome Gene Sets	R-HSA-774815	Nucleosome assembly	-4.05225	-1.94789	8331,8342,8365,8970,387103	H2AC14,H2BC14,H4C8,H2BC11,CENPW	5/73
15_Member	Reactome Gene Sets	R-HSA-201681	TCF dependent signaling in response to WNT	-4.00167	-1.91375	6659,8331,8342,8358,8365,8970,51176,54361	SOX4,H2AC14,H2BC14,H3C2,H4C8,H2BC11,LEF1,WNT4	8/232
15_Member	Reactome Gene Sets	R-HSA-427389	ERCC6 (CSB) and EHMT2 (G9a) positively regulate rRNA expression	-3.9962	-1.91375	8331,8342,8358,8365,8970	H2AC14,H2BC14,H3C2,H4C8,H2BC11	5/75
15_Member	Reactome Gene Sets	R-HSA-8878171	Transcriptional regulation by RUNX1	-3.95038	-1.87732	1493,3958,8013,8331,8342,8358,8365,8970	CTLA4,LGALS3,NR4A3,H2AC14,H2BC14,H3C2,H4C8,H2BC11	8/236
15_Member	Reactome Gene Sets	R-HSA-2559580	Oxidative Stress Induced Senescence	-3.91618	-1.85458	1871,8331,8342,8358,8365,8970	E2F3,H2AC14,H2BC14,H3C2,H4C8,H2BC11	6/124
15_Member	Reactome Gene Sets	R-HSA-912446	Meiotic recombination	-3.73882	-1.71614	8331,8342,8358,8365,8970	H2AC14,H2BC14,H3C2,H4C8,H2BC11	5/85
15_Member	KEGG Pathway	hsa04613	Neutrophil extracellular trap formation	-3.72711	-1.70854	2359,3684,8331,8342,8358,8365,8970	FPR3,ITGAM,H2AC14,H2BC14,H3C2,H4C8,H2BC11	7/191
15_Member	Reactome Gene Sets	R-HSA-211000	Gene Silencing by RNA	-3.6798	-1.66935	3320,8331,8342,8358,8365,8970	HSP90AA1,H2AC14,H2BC14,H3C2,H4C8,H2BC11	6/137
15_Member	Reactome Gene Sets	R-HSA-5250924	B-WICH complex positively regulates rRNA expression	-3.6225	-1.63171	8331,8342,8358,8365,8970	H2AC14,H2BC14,H3C2,H4C8,H2BC11	5/90
15_Member	Reactome Gene Sets	R-HSA-73772	RNA Polymerase I Promoter Escape	-3.6225	-1.63171	8331,8342,8358,8365,8970	H2AC14,H2BC14,H3C2,H4C8,H2BC11	5/90
15_Member	Reactome Gene Sets	R-HSA-3214847	HATs acetylate histones	-3.61219	-1.62522	8331,8342,8358,8365,8970,9643	H2AC14,H2BC14,H3C2,H4C8,H2BC11,MORF4L2	6/141
15_Member	GO Biological Processes	GO:0071168	protein localization to chromatin	-3.56114	-1.57985	3009,8365,8970,51176	H1-5,H4C8,H2BC11,LEF1	4/51
15_Member	Reactome Gene Sets	R-HSA-171306	Packaging Of Telomere Ends	-3.56114	-1.57985	8331,8342,8365,8970	H2AC14,H2BC14,H4C8,H2BC11	4/51
15_Member	Reactome Gene Sets	R-HSA-3214815	HDACs deacetylate histones	-3.53453	-1.5607	8331,8342,8358,8365,8970	H2AC14,H2BC14,H3C2,H4C8,H2BC11	5/94
15_Member	Reactome Gene Sets	R-HSA-5625740	RHO GTPases activate PKNs	-3.53453	-1.5607	8331,8342,8358,8365,8970	H2AC14,H2BC14,H3C2,H4C8,H2BC11	5/94
15_Member	Reactome Gene Sets	R-HSA-9018519	Estrogen-dependent gene expression	-3.48338	-1.5188	3320,8331,8342,8358,8365,8970	HSP90AA1,H2AC14,H2BC14,H3C2,H4C8,H2BC11	6/149
15_Member	Reactome Gene Sets	R-HSA-110330	Recognition and association of DNA glycosylase with site containing an affected purine	-3.43438	-1.48635	8331,8342,8365,8970	H2AC14,H2BC14,H4C8,H2BC11	4/55
15_Member	Reactome Gene Sets	R-HSA-110331	Cleavage of the damaged purine	-3.43438	-1.48635	8331,8342,8365,8970	H2AC14,H2BC14,H4C8,H2BC11	4/55
15_Member	Reactome Gene Sets	R-HSA-73927	Depurination	-3.43438	-1.48635	8331,8342,8365,8970	H2AC14,H2BC14,H4C8,H2BC11	4/55
15_Member	Reactome Gene Sets	R-HSA-8939211	ESR-mediated signaling	-3.33202	-1.41347	3320,4318,8331,8342,8358,8365,8970	HSP90AA1,MMP9,H2AC14,H2BC14,H3C2,H4C8,H2BC11	7/222
15_Member	Reactome Gene Sets	R-HSA-9645723	Diseases of programmed cell death	-3.33186	-1.41347	8331,8342,8358,8365,8970	H2AC14,H2BC14,H3C2,H4C8,H2BC11	5/104
15_Member	Reactome Gene Sets	R-HSA-5250913	Positive epigenetic regulation of rRNA expression	-3.31282	-1.40248	8331,8342,8358,8365,8970	H2AC14,H2BC14,H3C2,H4C8,H2BC11	5/105
15_Member	Reactome Gene Sets	R-HSA-5578749	Transcriptional regulation by small RNAs	-3.31282	-1.40248	8331,8342,8358,8365,8970	H2AC14,H2BC14,H3C2,H4C8,H2BC11	5/105
15_Member	Reactome Gene Sets	R-HSA-427413	NoRC negatively regulates rRNA expression	-3.29397	-1.38862	8331,8342,8358,8365,8970	H2AC14,H2BC14,H3C2,H4C8,H2BC11	5/106
15_Member	Reactome Gene Sets	R-HSA-110328	Recognition and association of DNA glycosylase with site containing an affected pyrimidine	-3.28948	-1.38862	8331,8342,8365,8970	H2AC14,H2BC14,H4C8,H2BC11	4/60
15_Member	Reactome Gene Sets	R-HSA-110329	Cleavage of the damaged pyrimidine	-3.28948	-1.38862	8331,8342,8365,8970	H2AC14,H2BC14,H4C8,H2BC11	4/60
15_Member	Reactome Gene Sets	R-HSA-73928	Depyrimidination	-3.28948	-1.38862	8331,8342,8365,8970	H2AC14,H2BC14,H4C8,H2BC11	4/60
15_Member	Reactome Gene Sets	R-HSA-9716542	Signaling by Rho GTPases, Miro GTPases and RHOBTB3	-3.25526	-1.3652	752,3320,3363,8331,8342,8358,8365,8970,9886,11075,26049,30851,117289	FMNL1,HSP90AA1,HTR7,H2AC14,H2BC14,H3C2,H4C8,H2BC11,RHOBTB1,STMN2,FAM169A,TAX1BP3,TAGAP	13/722
15_Member	Reactome Gene Sets	R-HSA-5250941	Negative epigenetic regulation of rRNA expression	-3.23863	-1.35463	8331,8342,8358,8365,8970	H2AC14,H2BC14,H3C2,H4C8,H2BC11	5/109
15_Member	Reactome Gene Sets	R-HSA-73854	RNA Polymerase I Promoter Clearance	-3.23863	-1.35463	8331,8342,8358,8365,8970	H2AC14,H2BC14,H3C2,H4C8,H2BC11	5/109
15_Member	Reactome Gene Sets	R-HSA-73929	Base-Excision Repair, AP Site Formation	-3.2352	-1.3527	8331,8342,8365,8970	H2AC14,H2BC14,H4C8,H2BC11	4/62
15_Member	Reactome Gene Sets	R-HSA-73864	RNA Polymerase I Transcription	-3.20269	-1.32317	8331,8342,8358,8365,8970	H2AC14,H2BC14,H3C2,H4C8,H2BC11	5/111
15_Member	Reactome Gene Sets	R-HSA-9610379	HCMV Late Events	-3.11599	-1.24965	8331,8342,8358,8365,8970	H2AC14,H2BC14,H3C2,H4C8,H2BC11	5/116
15_Member	Reactome Gene Sets	R-HSA-9670095	Inhibition of DNA recombination at telomere	-3.10757	-1.24411	8331,8342,8365,8970	H2AC14,H2BC14,H4C8,H2BC11	4/67
15_Member	Reactome Gene Sets	R-HSA-1500620	Meiosis	-3.09916	-1.23713	8331,8342,8358,8365,8970	H2AC14,H2BC14,H3C2,H4C8,H2BC11	5/117
15_Member	GO Biological Processes	GO:0006334	nucleosome assembly	-3.08249	-1.22755	3009,8342,8358,8365,8970	H1-5,H2BC14,H3C2,H4C8,H2BC11	5/118
15_Member	Reactome Gene Sets	R-HSA-5617472	Activation of anterior HOX genes in hindbrain development during early embryogenesis	-3.03345	-1.1937	8331,8342,8358,8365,8970	H2AC14,H2BC14,H3C2,H4C8,H2BC11	5/121
15_Member	Reactome Gene Sets	R-HSA-5619507	Activation of HOX genes during differentiation	-3.03345	-1.1937	8331,8342,8358,8365,8970	H2AC14,H2BC14,H3C2,H4C8,H2BC11	5/121
15_Member	Reactome Gene Sets	R-HSA-195721	Signaling by WNT	-2.97343	-1.14967	6659,8331,8342,8358,8365,8970,51176,54361	SOX4,H2AC14,H2BC14,H3C2,H4C8,H2BC11,LEF1,WNT4	8/331
15_Member	Reactome Gene Sets	R-HSA-212165	Epigenetic regulation of gene expression	-2.96547	-1.14569	8331,8342,8358,8365,8970,29128	H2AC14,H2BC14,H3C2,H4C8,H2BC11,UHRF1	6/187
15_Member	Reactome Gene Sets	R-HSA-8939236	RUNX1 regulates transcription of genes involved in differentiation of HSCs	-2.90924	-1.10216	8331,8342,8358,8365,8970	H2AC14,H2BC14,H3C2,H4C8,H2BC11	5/129
15_Member	Reactome Gene Sets	R-HSA-1221632	Meiotic synapsis	-2.86056	-1.06466	8331,8342,8365,8970	H2AC14,H2BC14,H4C8,H2BC11	4/78
15_Member	Reactome Gene Sets	R-HSA-194315	Signaling by Rho GTPases	-2.83164	-1.04304	752,3320,8331,8342,8358,8365,8970,9886,11075,26049,30851,117289	FMNL1,HSP90AA1,H2AC14,H2BC14,H3C2,H4C8,H2BC11,RHOBTB1,STMN2,FAM169A,TAX1BP3,TAGAP	12/706
15_Member	Reactome Gene Sets	R-HSA-9609690	HCMV Early Events	-2.82179	-1.0356	8331,8342,8358,8365,8970	H2AC14,H2BC14,H3C2,H4C8,H2BC11	5/135
15_Member	GO Biological Processes	GO:0034728	nucleosome organization	-2.77975	-1.00888	3009,8342,8358,8365,8970	H1-5,H2BC14,H3C2,H4C8,H2BC11	5/138
15_Member	Reactome Gene Sets	R-HSA-73886	Chromosome Maintenance	-2.75231	-0.988232	8331,8342,8365,8970,387103	H2AC14,H2BC14,H4C8,H2BC11,CENPW	5/140
15_Member	Reactome Gene Sets	R-HSA-68867	Assembly of the pre-replicative complex	-2.73876	-0.979319	8331,8342,8358,8365,8970	H2AC14,H2BC14,H3C2,H4C8,H2BC11	5/141
15_Member	Reactome Gene Sets	R-HSA-68875	Mitotic Prophase	-2.73876	-0.979319	8331,8342,8358,8365,8970	H2AC14,H2BC14,H3C2,H4C8,H2BC11	5/141
15_Member	Reactome Gene Sets	R-HSA-9821993	Replacement of protamines by nucleosomes in the male pronucleus	-2.65877	-0.922987	8342,8365,8970	H2BC14,H4C8,H2BC11	3/42
15_Member	Reactome Gene Sets	R-HSA-73884	Base Excision Repair	-2.61467	-0.890946	8331,8342,8365,8970	H2AC14,H2BC14,H4C8,H2BC11	4/91
15_Member	Reactome Gene Sets	R-HSA-1474165	Reproduction	-2.57228	-0.862864	8331,8342,8358,8365,8970	H2AC14,H2BC14,H3C2,H4C8,H2BC11	5/154
15_Member	GO Biological Processes	GO:0065004	protein-DNA complex assembly	-2.54124	-0.842744	3009,8342,8358,8365,8970,387103	H1-5,H2BC14,H3C2,H4C8,H2BC11,CENPW	6/227
15_Member	Reactome Gene Sets	R-HSA-69002	DNA Replication Pre-Initiation	-2.52438	-0.830756	8331,8342,8358,8365,8970	H2AC14,H2BC14,H3C2,H4C8,H2BC11	5/158
15_Member	Reactome Gene Sets	R-HSA-9609646	HCMV Infection	-2.50097	-0.815982	8331,8342,8358,8365,8970	H2AC14,H2BC14,H3C2,H4C8,H2BC11	5/160
15_Member	Reactome Gene Sets	R-HSA-157118	Signaling by NOTCH	-2.46738	-0.791131	1871,8331,8342,8358,8365,8970	E2F3,H2AC14,H2BC14,H3C2,H4C8,H2BC11	6/235
15_Member	GO Biological Processes	GO:0034502	protein localization to chromosome	-2.46672	-0.791131	3009,8365,8970,51176	H1-5,H4C8,H2BC11,LEF1	4/100
15_Member	Reactome Gene Sets	R-HSA-195258	RHO GTPase Effectors	-2.38076	-0.72517	752,8331,8342,8358,8365,8970,30851	FMNL1,H2AC14,H2BC14,H3C2,H4C8,H2BC11,TAX1BP3	7/326
15_Member	Reactome Gene Sets	R-HSA-157579	Telomere Maintenance	-2.29163	-0.664401	8331,8342,8365,8970	H2AC14,H2BC14,H4C8,H2BC11	4/112
15_Member	Reactome Gene Sets	R-HSA-69306	DNA Replication	-2.22531	-0.613291	8331,8342,8358,8365,8970	H2AC14,H2BC14,H3C2,H4C8,H2BC11	5/186
15_Member	KEGG Pathway	hsa05034	Alcoholism	-2.20606	-0.598353	8331,8342,8358,8365,8970	H2AC14,H2BC14,H3C2,H4C8,H2BC11	5/188
15_Member	Reactome Gene Sets	R-HSA-3247509	Chromatin modifying enzymes	-2.17782	-0.581879	8331,8342,8358,8365,8970,9643	H2AC14,H2BC14,H3C2,H4C8,H2BC11,MORF4L2	6/270
15_Member	Reactome Gene Sets	R-HSA-4839726	Chromatin organization	-2.17782	-0.581879	8331,8342,8358,8365,8970,9643	H2AC14,H2BC14,H3C2,H4C8,H2BC11,MORF4L2	6/270
15_Member	Reactome Gene Sets	R-HSA-69278	Cell Cycle, Mitotic	-2.09035	-0.526486	1026,1871,3320,7298,8331,8342,8358,8365,8970	CDKN1A,E2F3,HSP90AA1,TYMS,H2AC14,H2BC14,H3C2,H4C8,H2BC11	9/561
15_Member	Reactome Gene Sets	R-HSA-5693571	Nonhomologous End-Joining (NHEJ)	-2.06927	-0.511824	8342,8365,8970	H2BC14,H4C8,H2BC11	3/68
15_Member	GO Biological Processes	GO:0032200	telomere organization	-2.0663	-0.509563	3320,8358,8365,64858	HSP90AA1,H3C2,H4C8,DCLRE1B	4/130
15_Member	KEGG Pathway	hsa05203	Viral carcinogenesis	-2.06069	-0.505369	1026,1960,8342,8365,8970	CDKN1A,EGR3,H2BC14,H4C8,H2BC11	5/204
16_Summary	GO Biological Processes	GO:0051960	regulation of nervous system development	-5.87239	-3.23162	302,406,3553,3687,6281,6696,7070,10154,10512,27286,51176,54209,58497,145864,1493,3685,4318,5467,5999,6659,8365,8848,54361,343071,2042,3320,7226,8507,11075,51057	ANXA2,BMAL1,IL1B,ITGAX,S100A10,SPP1,THY1,PLXNC1,SEMA3C,SRPX2,LEF1,TREM2,PRUNE1,HAPLN3,CTLA4,ITGAV,MMP9,PPARD,RGS4,SOX4,H4C8,TSC22D1,WNT4,PRAMEF10,EPHA3,HSP90AA1,TRPM2,ENC1,STMN2,WDPCP	30/-
16_Member	GO Biological Processes	GO:0051960	regulation of nervous system development	-5.87239	-3.23162	302,406,3553,3687,6281,6696,7070,10154,10512,27286,51176,54209,58497,145864	ANXA2,BMAL1,IL1B,ITGAX,S100A10,SPP1,THY1,PLXNC1,SEMA3C,SRPX2,LEF1,TREM2,PRUNE1,HAPLN3	14/468
16_Member	GO Biological Processes	GO:0050767	regulation of neurogenesis	-5.19792	-2.77404	302,406,3553,6281,6696,7070,10154,10512,51176,54209,58497,145864	ANXA2,BMAL1,IL1B,S100A10,SPP1,THY1,PLXNC1,SEMA3C,LEF1,TREM2,PRUNE1,HAPLN3	12/393
16_Member	GO Biological Processes	GO:0045596	negative regulation of cell differentiation	-4.8663	-2.52572	406,1493,3553,3685,4318,5467,5999,6659,6696,7070,8365,8848,10512,54209,54361,343071	BMAL1,CTLA4,IL1B,ITGAV,MMP9,PPARD,RGS4,SOX4,SPP1,THY1,H4C8,TSC22D1,SEMA3C,TREM2,WNT4,PRAMEF10	16/735
16_Member	GO Biological Processes	GO:0010721	negative regulation of cell development	-2.67743	-0.933496	1493,3553,6696,7070,8848,10512,54209	CTLA4,IL1B,SPP1,THY1,TSC22D1,SEMA3C,TREM2	7/288
16_Member	GO Biological Processes	GO:0050768	negative regulation of neurogenesis	-2.63428	-0.903218	3553,6696,7070,10512,54209	IL1B,SPP1,THY1,SEMA3C,TREM2	5/149
16_Member	GO Biological Processes	GO:0120035	regulation of plasma membrane bounded cell projection organization	-2.57708	-0.862864	2042,3320,6696,7070,7226,8507,10154,10512,11075,51057,54209	EPHA3,HSP90AA1,SPP1,THY1,TRPM2,ENC1,PLXNC1,SEMA3C,STMN2,WDPCP,TREM2	11/659
16_Member	GO Biological Processes	GO:0051961	negative regulation of nervous system development	-2.56017	-0.853756	3553,6696,7070,10512,54209	IL1B,SPP1,THY1,SEMA3C,TREM2	5/155
16_Member	GO Biological Processes	GO:0031344	regulation of cell projection organization	-2.49321	-0.811257	2042,3320,6696,7070,7226,8507,10154,10512,11075,51057,54209	EPHA3,HSP90AA1,SPP1,THY1,TRPM2,ENC1,PLXNC1,SEMA3C,STMN2,WDPCP,TREM2	11/676
16_Member	GO Biological Processes	GO:0050771	negative regulation of axonogenesis	-2.10488	-0.538529	6696,7070,10512	SPP1,THY1,SEMA3C	3/66
17_Summary	KEGG Pathway	hsa05215	Prostate cancer	-5.62484	-3.04703	1026,1871,3320,4318,5154,5328,51176,3576,1164,3561,3685,5467,54361,7345,7298,586,1960,2919	CDKN1A,E2F3,HSP90AA1,MMP9,PDGFA,PLAU,LEF1,CXCL8,CKS2,IL2RG,ITGAV,PPARD,WNT4,UCHL1,TYMS,BCAT1,EGR3,CXCL1	18/-
17_Member	KEGG Pathway	hsa05215	Prostate cancer	-5.62484	-3.04703	1026,1871,3320,4318,5154,5328,51176	CDKN1A,E2F3,HSP90AA1,MMP9,PDGFA,PLAU,LEF1	7/97
17_Member	KEGG Pathway	hsa05219	Bladder cancer	-3.93265	-1.8665	1026,1871,3576,4318	CDKN1A,E2F3,CXCL8,MMP9	4/41
17_Member	KEGG Pathway	hsa05200	Pathways in cancer	-3.92794	-1.86407	1026,1164,1871,3320,3561,3576,3685,4318,5154,5467,51176,54361	CDKN1A,CKS2,E2F3,HSP90AA1,IL2RG,CXCL8,ITGAV,MMP9,PDGFA,PPARD,LEF1,WNT4	12/531
17_Member	WikiPathways	WP3646	Hepatitis C and hepatocellular carcinoma	-3.40427	-1.46761	1026,3576,7345,51176	CDKN1A,CXCL8,UCHL1,LEF1	4/56
17_Member	Canonical Pathways	M40	PID E2F PATHWAY	-2.96768	-1.14652	1026,1871,5328,7298	CDKN1A,E2F3,PLAU,TYMS	4/73
17_Member	WikiPathways	WP5434	Pathways in cancer	-2.89699	-1.09491	1026,1871,3320,3561,3576,3685,5154,5467,51176,54361	CDKN1A,E2F3,HSP90AA1,IL2RG,CXCL8,ITGAV,PDGFA,PPARD,LEF1,WNT4	10/509
17_Member	Canonical Pathways	M66	PID MYC ACTIV PATHWAY	-2.84006	-1.05025	586,1871,3320,4318	BCAT1,E2F3,HSP90AA1,MMP9	4/79
17_Member	WikiPathways	WP2828	Bladder cancer	-2.72005	-0.967321	1026,3576,4318	CDKN1A,CXCL8,MMP9	3/40
17_Member	KEGG Pathway	hsa05222	Small cell lung cancer	-2.59743	-0.879254	1026,1164,1871,3685	CDKN1A,CKS2,E2F3,ITGAV	4/92
17_Member	WikiPathways	WP4658	Small cell lung cancer	-2.53052	-0.833974	1026,1164,1871,3685	CDKN1A,CKS2,E2F3,ITGAV	4/96
17_Member	KEGG Pathway	hsa05161	Hepatitis B	-2.4779	-0.798612	1026,1871,1960,3576,4318	CDKN1A,E2F3,EGR3,CXCL8,MMP9	5/162
17_Member	KEGG Pathway	hsa05167	Kaposi sarcoma-associated herpesvirus infection	-2.14981	-0.563066	1026,1871,2919,3576,51176	CDKN1A,E2F3,CXCL1,CXCL8,LEF1	5/194
17_Member	GO Biological Processes	GO:0000082	G1/S transition of mitotic cell cycle	-2.10488	-0.538529	586,1026,1871	BCAT1,CDKN1A,E2F3	3/66
17_Member	GO Biological Processes	GO:0044843	cell cycle G1/S phase transition	-2.06927	-0.511824	586,1026,1871	BCAT1,CDKN1A,E2F3	3/68
17_Member	KEGG Pathway	hsa05218	Melanoma	-2.00144	-0.464077	1026,1871,5154	CDKN1A,E2F3,PDGFA	3/72
18_Summary	GO Biological Processes	GO:0051893	regulation of focal adhesion assembly	-5.59954	-3.04703	2042,6281,7070,51057,54361,342184,2239,3553,27286,5328,822,5154,5999,7114,7226,11075,58497,89795,100505385,54209,3320,3936,3958,53407	EPHA3,S100A10,THY1,WDPCP,WNT4,FMN1,GPC4,IL1B,SRPX2,PLAU,CAPG,PDGFA,RGS4,TMSB4X,TRPM2,STMN2,PRUNE1,NAV3,IQCJ-SCHIP1,TREM2,HSP90AA1,LCP1,LGALS3,STX18	24/-
18_Member	GO Biological Processes	GO:0051893	regulation of focal adhesion assembly	-5.59954	-3.04703	2042,6281,7070,51057,54361,342184	EPHA3,S100A10,THY1,WDPCP,WNT4,FMN1	6/63
18_Member	GO Biological Processes	GO:0090109	regulation of cell-substrate junction assembly	-5.59954	-3.04703	2042,6281,7070,51057,54361,342184	EPHA3,S100A10,THY1,WDPCP,WNT4,FMN1	6/63
18_Member	GO Biological Processes	GO:0150116	regulation of cell-substrate junction organization	-5.40351	-2.92784	2042,6281,7070,51057,54361,342184	EPHA3,S100A10,THY1,WDPCP,WNT4,FMN1	6/68
18_Member	GO Biological Processes	GO:1901888	regulation of cell junction assembly	-5.10257	-2.70706	2042,2239,3553,6281,7070,27286,51057,54361,342184	EPHA3,GPC4,IL1B,S100A10,THY1,SRPX2,WDPCP,WNT4,FMN1	9/215
18_Member	GO Biological Processes	GO:0001952	regulation of cell-matrix adhesion	-4.89463	-2.54536	2042,5328,6281,7070,51057,54361,342184	EPHA3,PLAU,S100A10,THY1,WDPCP,WNT4,FMN1	7/125
18_Member	GO Biological Processes	GO:0051894	positive regulation of focal adhesion assembly	-4.73225	-2.41421	6281,7070,54361,342184	S100A10,THY1,WNT4,FMN1	4/26
18_Member	GO Biological Processes	GO:0051493	regulation of cytoskeleton organization	-4.63512	-2.35091	822,2042,5154,5999,6281,7114,7226,11075,54361,58497,89795,342184,100505385	CAPG,EPHA3,PDGFA,RGS4,S100A10,TMSB4X,TRPM2,STMN2,WNT4,PRUNE1,NAV3,FMN1,IQCJ-SCHIP1	13/523
18_Member	GO Biological Processes	GO:0150117	positive regulation of cell-substrate junction organization	-4.41949	-2.19844	6281,7070,54361,342184	S100A10,THY1,WNT4,FMN1	4/31
18_Member	GO Biological Processes	GO:1902903	regulation of supramolecular fiber organization	-3.77653	-1.74125	822,5999,6281,7114,11075,54209,54361,58497,89795,342184	CAPG,RGS4,S100A10,TMSB4X,STMN2,TREM2,WNT4,PRUNE1,NAV3,FMN1	10/392
18_Member	GO Biological Processes	GO:0032956	regulation of actin cytoskeleton organization	-3.5307	-1.55871	822,2042,5154,5999,6281,7114,7226,54361,342184	CAPG,EPHA3,PDGFA,RGS4,S100A10,TMSB4X,TRPM2,WNT4,FMN1	9/344
18_Member	GO Biological Processes	GO:0001954	positive regulation of cell-matrix adhesion	-3.40427	-1.46761	6281,7070,54361,342184	S100A10,THY1,WNT4,FMN1	4/56
18_Member	GO Biological Processes	GO:0010810	regulation of cell-substrate adhesion	-3.34371	-1.42041	2042,5328,6281,7070,51057,54361,342184	EPHA3,PLAU,S100A10,THY1,WDPCP,WNT4,FMN1	7/221
18_Member	GO Biological Processes	GO:1901890	positive regulation of cell junction assembly	-3.25689	-1.3653	6281,7070,27286,54361,342184	S100A10,THY1,SRPX2,WNT4,FMN1	5/108
18_Member	GO Biological Processes	GO:0032970	regulation of actin filament-based process	-3.17849	-1.30193	822,2042,5154,5999,6281,7114,7226,54361,342184	CAPG,EPHA3,PDGFA,RGS4,S100A10,TMSB4X,TRPM2,WNT4,FMN1	9/385
18_Member	GO Biological Processes	GO:0044089	positive regulation of cellular component biogenesis	-2.90969	-1.10216	3320,3936,3958,6281,7070,27286,53407,54361,89795,342184	HSP90AA1,LCP1,LGALS3,S100A10,THY1,SRPX2,STX18,WNT4,NAV3,FMN1	10/507
18_Member	GO Biological Processes	GO:1902905	positive regulation of supramolecular fiber organization	-2.33586	-0.691661	6281,11075,54361,89795,342184	S100A10,STMN2,WNT4,NAV3,FMN1	5/175
18_Member	GO Biological Processes	GO:0051495	positive regulation of cytoskeleton organization	-2.2448	-0.627442	6281,11075,54361,89795,342184	S100A10,STMN2,WNT4,NAV3,FMN1	5/184
18_Member	GO Biological Processes	GO:0110053	regulation of actin filament organization	-2.15524	-0.567738	822,5999,6281,7114,54361,342184	CAPG,RGS4,S100A10,TMSB4X,WNT4,FMN1	6/273
18_Member	GO Biological Processes	GO:0010811	positive regulation of cell-substrate adhesion	-2.1371	-0.554879	6281,7070,54361,342184	S100A10,THY1,WNT4,FMN1	4/124
18_Member	GO Biological Processes	GO:0031334	positive regulation of protein-containing complex assembly	-2.12249	-0.548438	3320,3936,3958,89795,342184	HSP90AA1,LCP1,LGALS3,NAV3,FMN1	5/197
19_Summary	WikiPathways	WP5130	Th17 cell differentiation pathway	-5.3295	-2.87109	406,915,1407,3108,3320,3553,3684,100133941,1917,941,3695,51176	BMAL1,CD3D,CRY1,HLA-DMA,HSP90AA1,IL1B,ITGAM,CD24,EEF1A2,CD80,ITGB7,LEF1	12/-
19_Member	WikiPathways	WP5130	Th17 cell differentiation pathway	-5.3295	-2.87109	406,915,1407,3108,3320,3553	BMAL1,CD3D,CRY1,HLA-DMA,HSP90AA1,IL1B	6/70
19_Member	KEGG Pathway	hsa04640	Hematopoietic cell lineage	-3.43031	-1.48508	915,3108,3553,3684,100133941	CD3D,HLA-DMA,IL1B,ITGAM,CD24	5/99
19_Member	KEGG Pathway	hsa05140	Leishmaniasis	-2.88135	-1.08176	1917,3108,3553,3684	EEF1A2,HLA-DMA,IL1B,ITGAM	4/77
19_Member	KEGG Pathway	hsa05332	Graft-versus-host disease	-2.65877	-0.922987	941,3108,3553	CD80,HLA-DMA,IL1B	3/42
19_Member	KEGG Pathway	hsa04940	Type I diabetes mellitus	-2.62931	-0.900355	941,3108,3553	CD80,HLA-DMA,IL1B	3/43
19_Member	WikiPathways	WP410	Exercise induced circadian regulation	-2.49246	-0.811257	406,1407,3108	BMAL1,CRY1,HLA-DMA	3/48
19_Member	KEGG Pathway	hsa04672	Intestinal immune network for IgA production	-2.46697	-0.791131	941,3108,3695	CD80,HLA-DMA,ITGB7	3/49
19_Member	WikiPathways	WP5348	11p11 2 copy number variation syndrome	-2.30317	-0.672601	406,3108,51176	BMAL1,HLA-DMA,LEF1	3/56
20_Summary	KEGG Pathway	hsa03320	PPAR signaling pathway	-5.15422	-2.7538	123,2167,2171,4023,4973,5467,247,406,2717,2760,10802,23600,27063,54600,63924,134526,345275,1407,3553,57205,10170,6535,467	PLIN2,FABP4,FABP5,LPL,OLR1,PPARD,ALOX15B,BMAL1,GLA,GM2A,SEC24A,AMACR,ANKRD1,UGT1A9,CIDEC,ACOT12,HSD17B13,CRY1,IL1B,ATP10D,DHRS9,SLC6A8,ATF3	23/-
20_Member	KEGG Pathway	hsa03320	PPAR signaling pathway	-5.15422	-2.7538	123,2167,2171,4023,4973,5467	PLIN2,FABP4,FABP5,LPL,OLR1,PPARD	6/75
20_Member	WikiPathways	WP3942	PPAR signaling pathway	-4.20013	-2.03707	2167,2171,4023,4973,5467	FABP4,FABP5,LPL,OLR1,PPARD	5/68
20_Member	Reactome Gene Sets	R-HSA-556833	Metabolism of lipids	-4.13202	-1.99663	123,247,406,2167,2171,2717,2760,5467,10802,23600,27063,54600,63924,134526,345275	PLIN2,ALOX15B,BMAL1,FABP4,FABP5,GLA,GM2A,PPARD,SEC24A,AMACR,ANKRD1,UGT1A9,CIDEC,ACOT12,HSD17B13	15/757
20_Member	GO Biological Processes	GO:0010876	lipid localization	-3.19453	-1.3165	123,1407,2167,2171,2760,3553,5467,57205,63924	PLIN2,CRY1,FABP4,FABP5,GM2A,IL1B,PPARD,ATP10D,CIDEC	9/383
20_Member	Reactome Gene Sets	R-HSA-5362517	Signaling by Retinoic Acid	-2.62931	-0.900355	2171,5467,10170	FABP5,PPARD,DHRS9	3/43
20_Member	GO Biological Processes	GO:0015908	fatty acid transport	-2.61467	-0.890946	123,2167,2171,5467	PLIN2,FABP4,FABP5,PPARD	4/91
20_Member	GO Biological Processes	GO:0015718	monocarboxylic acid transport	-2.59679	-0.879254	123,2167,2171,5467,6535	PLIN2,FABP4,FABP5,PPARD,SLC6A8	5/152
20_Member	GO Biological Processes	GO:0015909	long-chain fatty acid transport	-2.34756	-0.70068	123,2167,2171	PLIN2,FABP4,FABP5	3/54
20_Member	GO Biological Processes	GO:0006869	lipid transport	-2.22886	-0.61555	123,2167,2171,2760,5467,57205,63924	PLIN2,FABP4,FABP5,GM2A,PPARD,ATP10D,CIDEC	7/348
20_Member	GO Biological Processes	GO:0006006	glucose metabolic process	-2.19927	-0.594727	467,1407,2171,5467	ATF3,CRY1,FABP5,PPARD	4/119
