# Supplementary material for: Intrahepatic levels of microbiome-derived hippurate associates with improved metabolic dysfunction-associated steatotic liver disease
Source: Mol Metab. 2024 Dec 31;92:102090. doi: 10.1016/j.molmet.2024.102090 (PMC11772989; doi:10.1016/j.molmet.2024.102090)
Supplement: Multimedia component 5 — Table S5. Gene Set Enrichment analysis of genes correlated to plasma levels of hippurate. [file mmc5.xlsx]

## Sheet: Feuil2
S5 Gene Set Enrichment analysis of genes correlated to plasma levels of hippurate
Category	Term	Description	LogP	Log(q-value)	Genes	Symbols	InTerm_InList
GO Biological Processes	GO:2000147	positive regulation of cell motility	-6.76773	-2.60417	1672,1907,2048,2195,2523,3309,3576,3655,3958,4323,7941,10457,54209,80310,56833,2167,4023,7056	DEFB1,EDN2,EPHB2,FAT1,FUT1,HSPA5,CXCL8,ITGA6,LGALS3,MMP14,PLA2G7,GPNMB,TREM2,PDGFD,SLAMF8,FABP4,LPL,THBD	18/-
GO Biological Processes	GO:2000147	positive regulation of cell motility	-6.76773	-2.60417	1672,1907,2048,2195,2523,3309,3576,3655,3958,4323,7941,10457,54209,80310	DEFB1,EDN2,EPHB2,FAT1,FUT1,HSPA5,CXCL8,ITGA6,LGALS3,MMP14,PLA2G7,GPNMB,TREM2,PDGFD	14/607
GO Biological Processes	GO:0040017	positive regulation of locomotion	-6.64804	-2.60417	1672,1907,2048,2195,2523,3309,3576,3655,3958,4323,7941,10457,54209,80310	DEFB1,EDN2,EPHB2,FAT1,FUT1,HSPA5,CXCL8,ITGA6,LGALS3,MMP14,PLA2G7,GPNMB,TREM2,PDGFD	14/621
GO Biological Processes	GO:0030335	positive regulation of cell migration	-6.17603	-2.30825	1907,2048,2195,2523,3309,3576,3655,3958,4323,7941,10457,54209,80310	EDN2,EPHB2,FAT1,FUT1,HSPA5,CXCL8,ITGA6,LGALS3,MMP14,PLA2G7,GPNMB,TREM2,PDGFD	13/580
GO Biological Processes	GO:0002687	positive regulation of leukocyte migration	-5.59716	-1.85431	1907,3576,3958,4323,7941,54209,80310	EDN2,CXCL8,LGALS3,MMP14,PLA2G7,TREM2,PDGFD	7/149
GO Biological Processes	GO:0002685	regulation of leukocyte migration	-5.34829	-1.70236	1907,3576,3958,4323,7941,54209,56833,80310	EDN2,CXCL8,LGALS3,MMP14,PLA2G7,TREM2,SLAMF8,PDGFD	8/230
GO Biological Processes	GO:0050921	positive regulation of chemotaxis	-3.54997	-0.604458	1907,3576,7941,54209,80310	EDN2,CXCL8,PLA2G7,TREM2,PDGFD	5/142
GO Biological Processes	GO:0050920	regulation of chemotaxis	-3.46728	-0.604458	1907,3576,7941,54209,56833,80310	EDN2,CXCL8,PLA2G7,TREM2,SLAMF8,PDGFD	6/229
GO Biological Processes	GO:0002688	regulation of leukocyte chemotaxis	-2.80333	-0.333894	1907,3576,7941,56833	EDN2,CXCL8,PLA2G7,SLAMF8	4/123
GO Biological Processes	GO:0071675	regulation of mononuclear cell migration	-2.80333	-0.333894	3958,7941,56833,80310	LGALS3,PLA2G7,SLAMF8,PDGFD	4/123
GO Biological Processes	GO:0032103	positive regulation of response to external stimulus	-2.69717	-0.267057	1907,2167,3576,4023,7056,7941,54209,80310	EDN2,FABP4,CXCL8,LPL,THBD,PLA2G7,TREM2,PDGFD	8/561
GO Biological Processes	GO:0071677	positive regulation of mononuclear cell migration	-2.52496	-0.180055	3958,7941,80310	LGALS3,PLA2G7,PDGFD	3/71
GO Biological Processes	GO:0002690	positive regulation of leukocyte chemotaxis	-2.19666	0	1907,3576,7941	EDN2,CXCL8,PLA2G7	3/93
GO Biological Processes	GO:0071345	cellular response to cytokine stimulus	-5.03458	-1.48839	355,1116,1687,1907,2167,3309,3576,4486,5355,6372,8372,22808,54209	FAS,CHI3L1,GSDME,EDN2,FABP4,HSPA5,CXCL8,MST1R,PLP2,CXCL6,HYAL3,MRAS,TREM2	13/-
GO Biological Processes	GO:0071345	cellular response to cytokine stimulus	-5.03458	-1.48839	355,1116,1687,1907,2167,3309,3576,4486,5355,6372,8372,22808,54209	FAS,CHI3L1,GSDME,EDN2,FABP4,HSPA5,CXCL8,MST1R,PLP2,CXCL6,HYAL3,MRAS,TREM2	13/738
GO Biological Processes	GO:0071356	cellular response to tumor necrosis factor	-3.98078	-0.811964	355,1116,1687,2167,3576,8372	FAS,CHI3L1,GSDME,FABP4,CXCL8,HYAL3	6/184
GO Biological Processes	GO:0034612	response to tumor necrosis factor	-3.66872	-0.613743	355,1116,1687,2167,3576,8372	FAS,CHI3L1,GSDME,FABP4,CXCL8,HYAL3	6/210
GO Biological Processes	GO:0019221	cytokine-mediated signaling pathway	-3.00502	-0.423547	355,1907,3576,4486,5355,6372,54209	FAS,EDN2,CXCL8,MST1R,PLP2,CXCL6,TREM2	7/386
GO Biological Processes	GO:0006935	chemotaxis	-4.95021	-1.48839	1672,1907,2359,3576,3958,5355,6372,10457,56833,3655,2048,2167,4023,7056,26503,54209,5020,1116,8372,54899,10346,9540,9308,3309,90423	DEFB1,EDN2,FPR3,CXCL8,LGALS3,PLP2,CXCL6,GPNMB,SLAMF8,ITGA6,EPHB2,FABP4,LPL,THBD,SLC17A5,TREM2,OXT,CHI3L1,HYAL3,PXK,TRIM22,TP53I3,CD83,HSPA5,ATP6V1E2	25/-
GO Biological Processes	GO:0006935	chemotaxis	-4.95021	-1.48839	1672,1907,2359,3576,3958,5355,6372,10457,56833	DEFB1,EDN2,FPR3,CXCL8,LGALS3,PLP2,CXCL6,GPNMB,SLAMF8	9/344
GO Biological Processes	GO:0042330	taxis	-4.9302	-1.48839	1672,1907,2359,3576,3958,5355,6372,10457,56833	DEFB1,EDN2,FPR3,CXCL8,LGALS3,PLP2,CXCL6,GPNMB,SLAMF8	9/346
GO Biological Processes	GO:0040011	locomotion	-4.73719	-1.35021	1672,1907,2359,3576,3958,5355,6372,10457,56833	DEFB1,EDN2,FPR3,CXCL8,LGALS3,PLP2,CXCL6,GPNMB,SLAMF8	9/366
GO Biological Processes	GO:0030593	neutrophil chemotaxis	-3.48391	-0.604458	1907,3576,3958,6372	EDN2,CXCL8,LGALS3,CXCL6	4/81
GO Biological Processes	GO:0030595	leukocyte chemotaxis	-3.46716	-0.604458	1907,3576,3958,6372,56833	EDN2,CXCL8,LGALS3,CXCL6,SLAMF8	5/148
GO Biological Processes	GO:0071621	granulocyte chemotaxis	-3.38466	-0.558269	1907,3576,3958,6372	EDN2,CXCL8,LGALS3,CXCL6	4/86
GO Biological Processes	GO:0050900	leukocyte migration	-3.31202	-0.521073	1907,3576,3655,3958,6372,56833	EDN2,CXCL8,ITGA6,LGALS3,CXCL6,SLAMF8	6/245
GO Biological Processes	GO:1990266	neutrophil migration	-3.27353	-0.519695	1907,3576,3958,6372	EDN2,CXCL8,LGALS3,CXCL6	4/92
GO Biological Processes	GO:0009617	response to bacterium	-3.21086	-0.50231	1672,2048,2167,3576,4023,6372,7056,26503,54209,56833	DEFB1,EPHB2,FABP4,CXCL8,LPL,CXCL6,THBD,SLC17A5,TREM2,SLAMF8	10/710
GO Biological Processes	GO:0097530	granulocyte migration	-3.1371	-0.470938	1907,3576,3958,6372	EDN2,CXCL8,LGALS3,CXCL6	4/100
Reactome Gene Sets	R-HSA-375276	Peptide ligand-binding receptors	-2.86796	-0.359871	1907,2359,3576,5020,6372	EDN2,FPR3,CXCL8,OXT,CXCL6	5/201
GO Biological Processes	GO:0060326	cell chemotaxis	-2.73964	-0.297829	1907,3576,3958,6372,56833	EDN2,CXCL8,LGALS3,CXCL6,SLAMF8	5/215
GO Biological Processes	GO:0006954	inflammatory response	-2.68761	-0.266985	1116,2359,3576,6372,8372,54209,54899,56833	CHI3L1,FPR3,CXCL8,CXCL6,HYAL3,TREM2,PXK,SLAMF8	8/563
GO Biological Processes	GO:0043903	regulation of biological process involved in symbiotic interaction	-2.63413	-0.233381	3576,6372,10346	CXCL8,CXCL6,TRIM22	3/65
WikiPathways	WP5039	SARS CoV 2 innate immunity evasion and cell specific immune response	-2.61519	-0.233381	3576,6372,9540	CXCL8,CXCL6,TP53I3	3/66
GO Biological Processes	GO:0097529	myeloid leukocyte migration	-2.6098	-0.233381	1907,3576,3958,6372	EDN2,CXCL8,LGALS3,CXCL6	4/139
GO Biological Processes	GO:0006959	humoral immune response	-2.60441	-0.232639	1672,3576,6372,9308,54209	DEFB1,CXCL8,CXCL6,CD83,TREM2	5/231
GO Biological Processes	GO:0071216	cellular response to biotic stimulus	-2.47978	-0.143481	2048,3309,3576,6372,54209	EPHB2,HSPA5,CXCL8,CXCL6,TREM2	5/247
GO Biological Processes	GO:0002274	myeloid leukocyte activation	-2.47021	-0.14234	1907,3576,6372,54209	EDN2,CXCL8,CXCL6,TREM2	4/152
GO Biological Processes	GO:0061844	antimicrobial humoral immune response mediated by antimicrobial peptide	-2.45761	-0.142093	1672,3576,6372	DEFB1,CXCL8,CXCL6	3/75
GO Biological Processes	GO:0070098	chemokine-mediated signaling pathway	-2.31944	-0.0276142	3576,6372,54209	CXCL8,CXCL6,TREM2	3/84
GO Biological Processes	GO:1990868	response to chemokine	-2.20964	0	3576,6372,54209	CXCL8,CXCL6,TREM2	3/92
GO Biological Processes	GO:1990869	cellular response to chemokine	-2.20964	0	3576,6372,54209	CXCL8,CXCL6,TREM2	3/92
KEGG Pathway	hsa05323	Rheumatoid arthritis	-2.19666	0	3576,6372,90423	CXCL8,CXCL6,ATP6V1E2	3/93
Canonical Pathways	M145	PID P53 DOWNSTREAM PATHWAY	-4.69511	-1.35021	355,1643,1907,6696,9518,9540,64393	FAS,DDB2,EDN2,SPP1,GDF15,TP53I3,ZMAT3	7/-
Canonical Pathways	M145	PID P53 DOWNSTREAM PATHWAY	-4.69511	-1.35021	355,1643,1907,6696,9518,9540	FAS,DDB2,EDN2,SPP1,GDF15,TP53I3	6/137
KEGG Pathway	hsa04115	p53 signaling pathway	-3.61219	-0.613743	355,1643,9540,64393	FAS,DDB2,TP53I3,ZMAT3	4/75
WikiPathways	WP4963	p53 transcriptional gene network	-3.18681	-0.495124	355,1643,9540,64393	FAS,DDB2,TP53I3,ZMAT3	4/97
Canonical Pathways	M256	PID TAP63 PATHWAY	-2.86593	-0.359871	355,9518,9540	FAS,GDF15,TP53I3	3/54
Canonical Pathways	M19	PID P73PATHWAY	-2.39408	-0.0866003	355,9518,9540	FAS,GDF15,TP53I3	3/79
GO Biological Processes	GO:0010889	regulation of sequestering of triglyceride	-4.55271	-1.2492	123,4023,54209,6696,118471,247,6372,2167,7941,1116,2048,9308,55959,63874	PLIN2,LPL,TREM2,SPP1,PRAP1,ALOX15B,CXCL6,FABP4,PLA2G7,CHI3L1,EPHB2,CD83,SULF2,ABHD4	14/-
GO Biological Processes	GO:0010889	regulation of sequestering of triglyceride	-4.55271	-1.2492	123,4023,54209	PLIN2,LPL,TREM2	3/15
GO Biological Processes	GO:1905954	positive regulation of lipid localization	-4.03204	-0.83327	123,4023,6696,54209,118471	PLIN2,LPL,SPP1,TREM2,PRAP1	5/112
GO Biological Processes	GO:0032642	regulation of chemokine production	-3.07331	-0.456494	247,4023,6372,54209	ALOX15B,LPL,CXCL6,TREM2	4/104
GO Biological Processes	GO:1905952	regulation of lipid localization	-3.01741	-0.423547	123,4023,6696,54209,118471	PLIN2,LPL,SPP1,TREM2,PRAP1	5/186
GO Biological Processes	GO:0010883	regulation of lipid storage	-2.86593	-0.359871	123,4023,54209	PLIN2,LPL,TREM2	3/54
GO Biological Processes	GO:0050729	positive regulation of inflammatory response	-2.46004	-0.142093	2167,4023,7941,54209	FABP4,LPL,PLA2G7,TREM2	4/153
GO Biological Processes	GO:0001819	positive regulation of cytokine production	-2.37537	-0.0718553	247,1116,2048,4023,9308,54209,55959	ALOX15B,CHI3L1,EPHB2,LPL,CD83,TREM2,SULF2	7/500
GO Biological Processes	GO:0055088	lipid homeostasis	-2.24513	0	2167,4023,54209,63874	FABP4,LPL,TREM2,ABHD4	4/176
Reactome Gene Sets	R-HSA-8963889	Assembly of active LPL and LIPC lipase complexes	-4.22952	-0.963794	4023,5125,63924,2167,7941,6696,53630,63874	LPL,PCSK5,CIDEC,FABP4,PLA2G7,SPP1,BCO1,ABHD4	8/-
Reactome Gene Sets	R-HSA-8963889	Assembly of active LPL and LIPC lipase complexes	-4.22952	-0.963794	4023,5125,63924	LPL,PCSK5,CIDEC	3/19
WikiPathways	WP5102	Familial partial lipodystrophy	-3.62136	-0.613743	2167,4023,63924	FABP4,LPL,CIDEC	3/30
GO Biological Processes	GO:0034368	protein-lipid complex remodeling	-3.57843	-0.613743	4023,5125,7941	LPL,PCSK5,PLA2G7	3/31
GO Biological Processes	GO:0034369	plasma lipoprotein particle remodeling	-3.57843	-0.613743	4023,5125,7941	LPL,PCSK5,PLA2G7	3/31
GO Biological Processes	GO:0034367	protein-containing complex remodeling	-3.458	-0.604458	4023,5125,7941	LPL,PCSK5,PLA2G7	3/34
Reactome Gene Sets	R-HSA-8963899	Plasma lipoprotein remodeling	-3.458	-0.604458	4023,5125,63924	LPL,PCSK5,CIDEC	3/34
GO Biological Processes	GO:0071827	plasma lipoprotein particle organization	-3.069	-0.456494	4023,5125,7941	LPL,PCSK5,PLA2G7	3/46
GO Biological Processes	GO:0071825	protein-lipid complex organization	-2.98871	-0.414656	4023,5125,7941	LPL,PCSK5,PLA2G7	3/49
GO Biological Processes	GO:0097006	regulation of plasma lipoprotein particle levels	-2.75479	-0.301985	4023,5125,7941	LPL,PCSK5,PLA2G7	3/59
Reactome Gene Sets	R-HSA-174824	Plasma lipoprotein assembly, remodeling, and clearance	-2.45761	-0.142093	4023,5125,63924	LPL,PCSK5,CIDEC	3/75
GO Biological Processes	GO:0016042	lipid catabolic process	-2.18154	0	4023,6696,7941,53630,63874	LPL,SPP1,PLA2G7,BCO1,ABHD4	5/291
GO Biological Processes	GO:0042445	hormone metabolic process	-2.01654	0	5125,6696,7941,53630	PCSK5,SPP1,PLA2G7,BCO1	4/205
GO Biological Processes	GO:0043408	regulation of MAPK cascade	-4.06518	-0.834216	355,1116,1687,1850,2048,4486,9518,10385,10457,54209,80310,5783	FAS,CHI3L1,GSDME,DUSP8,EPHB2,MST1R,GDF15,BTN2A2,GPNMB,TREM2,PDGFD,PTPN13	12/-
GO Biological Processes	GO:0043408	regulation of MAPK cascade	-4.06518	-0.834216	355,1116,1687,1850,2048,4486,9518,10385,10457,54209,80310	FAS,CHI3L1,GSDME,DUSP8,EPHB2,MST1R,GDF15,BTN2A2,GPNMB,TREM2,PDGFD	11/669
GO Biological Processes	GO:0051896	regulation of phosphatidylinositol 3-kinase/protein kinase B signal transduction	-3.23874	-0.506624	1116,4486,5783,9518,10385,54209	CHI3L1,MST1R,PTPN13,GDF15,BTN2A2,TREM2	6/253
GO Biological Processes	GO:0070372	regulation of ERK1 and ERK2 cascade	-2.79905	-0.333894	1116,2048,10385,10457,54209,80310	CHI3L1,EPHB2,BTN2A2,GPNMB,TREM2,PDGFD	6/308
GO Biological Processes	GO:0043410	positive regulation of MAPK cascade	-2.49671	-0.156129	1116,1687,4486,9518,10457,54209,80310	CHI3L1,GSDME,MST1R,GDF15,GPNMB,TREM2,PDGFD	7/475
GO Biological Processes	GO:0051897	positive regulation of phosphatidylinositol 3-kinase/protein kinase B signal transduction	-2.28898	-0.0159589	1116,4486,9518,54209	CHI3L1,MST1R,GDF15,TREM2	4/171
GO Biological Processes	GO:0051604	protein maturation	-3.75973	-0.61895	3309,4285,4323,5125,7056,7941,10525,51645,220869,6696,8372	HSPA5,MIPEP,MMP14,PCSK5,THBD,PLA2G7,HYOU1,PPIL1,ZNG1E,SPP1,HYAL3	11/-
GO Biological Processes	GO:0051604	protein maturation	-3.75973	-0.61895	3309,4285,4323,5125,7056,7941,10525,51645,220869	HSPA5,MIPEP,MMP14,PCSK5,THBD,PLA2G7,HYOU1,PPIL1,ZNG1E	9/491
GO Biological Processes	GO:0016485	protein processing	-2.9661	-0.406531	4285,4323,5125,7056,7941	MIPEP,MMP14,PCSK5,THBD,PLA2G7	5/191
GO Biological Processes	GO:0044706	multi-multicellular organism process	-2.0756	0	5125,6696,7056,8372	PCSK5,SPP1,THBD,HYAL3	4/197
GO Biological Processes	GO:0050818	regulation of coagulation	-3.63465	-0.613743	308,2048,2191,7056,6696	ANXA5,EPHB2,FAP,THBD,SPP1	5/-
GO Biological Processes	GO:0050818	regulation of coagulation	-3.63465	-0.613743	308,2048,2191,7056	ANXA5,EPHB2,FAP,THBD	4/74
GO Biological Processes	GO:0030193	regulation of blood coagulation	-2.5602	-0.202066	2048,2191,7056	EPHB2,FAP,THBD	3/69
GO Biological Processes	GO:1900046	regulation of hemostasis	-2.52496	-0.180055	2048,2191,7056	EPHB2,FAP,THBD	3/71
GO Biological Processes	GO:1903034	regulation of response to wounding	-2.2195	0	2048,2191,6696,7056	EPHB2,FAP,SPP1,THBD	4/179
KEGG Pathway	hsa03320	PPAR signaling pathway	-3.61219	-0.613743	123,2167,2171,4023,47,247,2523,5783,50814,63874,63924,134526,10257,26503,7355,5020	PLIN2,FABP4,FABP5,LPL,ACLY,ALOX15B,FUT1,PTPN13,NSDHL,ABHD4,CIDEC,ACOT12,ABCC4,SLC17A5,SLC35A2,OXT	16/-
KEGG Pathway	hsa03320	PPAR signaling pathway	-3.61219	-0.613743	123,2167,2171,4023	PLIN2,FABP4,FABP5,LPL	4/75
Reactome Gene Sets	R-HSA-556833	Metabolism of lipids	-3.59943	-0.613743	47,123,247,2167,2171,2523,5783,50814,63874,63924,134526	ACLY,PLIN2,ALOX15B,FABP4,FABP5,FUT1,PTPN13,NSDHL,ABHD4,CIDEC,ACOT12	11/757
GO Biological Processes	GO:0015718	monocarboxylic acid transport	-3.41401	-0.574253	123,2167,2171,10257,26503	PLIN2,FABP4,FABP5,ABCC4,SLC17A5	5/152
GO Biological Processes	GO:0015908	fatty acid transport	-3.29149	-0.519695	123,2167,2171,10257	PLIN2,FABP4,FABP5,ABCC4	4/91
GO Biological Processes	GO:0015909	long-chain fatty acid transport	-2.86593	-0.359871	123,2167,2171	PLIN2,FABP4,FABP5	3/54
WikiPathways	WP3942	PPAR signaling pathway	-2.57824	-0.211056	2167,2171,4023	FABP4,FABP5,LPL	3/68
GO Biological Processes	GO:0015711	organic anion transport	-2.25257	0	123,2167,2171,7355,10257,26503	PLIN2,FABP4,FABP5,SLC35A2,ABCC4,SLC17A5	6/398
GO Biological Processes	GO:0120162	positive regulation of cold-induced thermogenesis	-2.0981	0	2167,2171,5020	FABP4,FABP5,OXT	3/101
GO Biological Processes	GO:0046942	carboxylic acid transport	-2.09799	0	123,2167,2171,10257,26503	PLIN2,FABP4,FABP5,ABCC4,SLC17A5	5/305
GO Biological Processes	GO:0015849	organic acid transport	-2.0922	0	123,2167,2171,10257,26503	PLIN2,FABP4,FABP5,ABCC4,SLC17A5	5/306
Canonical Pathways	M240	PID SYNDECAN 2 PATHWAY	-3.49684	-0.604458	2048,3576,3909,7056,51057,64855	EPHB2,CXCL8,LAMA3,THBD,WDPCP,NIBAN2	6/-
Canonical Pathways	M240	PID SYNDECAN 2 PATHWAY	-3.49684	-0.604458	2048,3576,3909	EPHB2,CXCL8,LAMA3	3/33
Canonical Pathways	M65	PID FRA PATHWAY	-3.34839	-0.53497	3576,3909,7056	CXCL8,LAMA3,THBD	3/37
GO Biological Processes	GO:0045995	regulation of embryonic development	-2.20964	0	3909,51057,64855	LAMA3,WDPCP,NIBAN2	3/92
GO Biological Processes	GO:0007224	smoothened signaling pathway	-3.30967	-0.521073	27148,50814,51057,55733,378,10257,80210,83544,84131	STK36,NSDHL,WDPCP,HHAT,ARF4,ABCC4,ARMC9,DNAL1,CEP78	9/-
GO Biological Processes	GO:0007224	smoothened signaling pathway	-3.30967	-0.521073	27148,50814,51057,55733	STK36,NSDHL,WDPCP,HHAT	4/90
GO Biological Processes	GO:0044782	cilium organization	-3.12564	-0.470938	378,10257,27148,51057,80210,83544,84131	ARF4,ABCC4,STK36,WDPCP,ARMC9,DNAL1,CEP78	7/368
GO Biological Processes	GO:0060271	cilium assembly	-2.60992	-0.233381	378,10257,27148,51057,80210,83544	ARF4,ABCC4,STK36,WDPCP,ARMC9,DNAL1	6/336
GO Biological Processes	GO:0120031	plasma membrane bounded cell projection assembly	-2.0899	0	378,10257,27148,51057,80210,83544	ARF4,ABCC4,STK36,WDPCP,ARMC9,DNAL1	6/431
GO Biological Processes	GO:0030031	cell projection assembly	-2.03017	0	378,10257,27148,51057,80210,83544	ARF4,ABCC4,STK36,WDPCP,ARMC9,DNAL1	6/444
KEGG Pathway	hsa05222	Small cell lung cancer	-3.27353	-0.519695	1164,1643,3655,3909,4486,6696,80310	CKS2,DDB2,ITGA6,LAMA3,MST1R,SPP1,PDGFD	7/-
KEGG Pathway	hsa05222	Small cell lung cancer	-3.27353	-0.519695	1164,1643,3655,3909	CKS2,DDB2,ITGA6,LAMA3	4/92
WikiPathways	WP4658	Small cell lung cancer	-3.20376	-0.50231	1164,1643,3655,3909	CKS2,DDB2,ITGA6,LAMA3	4/96
Canonical Pathways	M239	PID A6B1 A6B4 INTEGRIN PATHWAY	-3.069	-0.456494	3655,3909,4486	ITGA6,LAMA3,MST1R	3/46
Canonical Pathways	M18	PID INTEGRIN1 PATHWAY	-2.61519	-0.233381	3655,3909,6696	ITGA6,LAMA3,SPP1	3/66
KEGG Pathway	hsa04512	ECM-receptor interaction	-2.24953	0	3655,3909,6696	ITGA6,LAMA3,SPP1	3/89
WikiPathways	WP306	Focal adhesion	-2.06058	0	3655,3909,6696,80310	ITGA6,LAMA3,SPP1,PDGFD	4/199
KEGG Pathway	hsa04510	Focal adhesion	-2.03836	0	3655,3909,6696,80310	ITGA6,LAMA3,SPP1,PDGFD	4/202
GO Biological Processes	GO:0009595	detection of biotic stimulus	-3.24788	-0.506624	2191,54209,54825,1907,51057	FAP,TREM2,CDHR2,EDN2,WDPCP	5/-
GO Biological Processes	GO:0009595	detection of biotic stimulus	-3.24788	-0.506624	2191,54209,54825	FAP,TREM2,CDHR2	3/40
GO Biological Processes	GO:0010631	epithelial cell migration	-2.08639	0	1907,2191,51057	EDN2,FAP,WDPCP	3/102
GO Biological Processes	GO:0090132	epithelium migration	-2.05203	0	1907,2191,51057	EDN2,FAP,WDPCP	3/105
Reactome Gene Sets	R-HSA-381119	Unfolded Protein Response (UPR)	-3.2209	-0.50231	3309,3576,10525,55033,26232,29927	HSPA5,CXCL8,HYOU1,FKBP14,FBXO2,SEC61A1	6/-
Reactome Gene Sets	R-HSA-381119	Unfolded Protein Response (UPR)	-3.2209	-0.50231	3309,3576,10525,55033	HSPA5,CXCL8,HYOU1,FKBP14	4/95
Reactome Gene Sets	R-HSA-381070	IRE1alpha activates chaperones	-2.91351	-0.367951	3309,10525,55033	HSPA5,HYOU1,FKBP14	3/52
KEGG Pathway	hsa04141	Protein processing in endoplasmic reticulum	-2.29793	-0.0174837	3309,10525,26232,29927	HSPA5,HYOU1,FBXO2,SEC61A1	4/170
GO Biological Processes	GO:0008610	lipid biosynthetic process	-3.16466	-0.482514	47,247,1907,2171,4023,23590,50814,53630,63874	ACLY,ALOX15B,EDN2,FABP5,LPL,PDSS1,NSDHL,BCO1,ABHD4	9/-
GO Biological Processes	GO:0008610	lipid biosynthetic process	-3.16466	-0.482514	47,247,1907,2171,4023,23590,50814,53630,63874	ACLY,ALOX15B,EDN2,FABP5,LPL,PDSS1,NSDHL,BCO1,ABHD4	9/593
GO Biological Processes	GO:0006633	fatty acid biosynthetic process	-2.88328	-0.359871	47,247,1907,4023	ACLY,ALOX15B,EDN2,LPL	4/117
GO Biological Processes	GO:0044283	small molecule biosynthetic process	-2.55274	-0.199064	47,247,1907,4023,23590,50814,53630	ACLY,ALOX15B,EDN2,LPL,PDSS1,NSDHL,BCO1	7/464
GO Biological Processes	GO:0072330	monocarboxylic acid biosynthetic process	-2.32514	-0.0294594	47,247,1907,4023	ACLY,ALOX15B,EDN2,LPL	4/167
GO Biological Processes	GO:1905521	regulation of macrophage migration	-3.12571	-0.470938	4323,54209,56833,2048,2191,3309,3958,5783,6696,11075,550643,7056,9308,10385,10457,1850,118471,4023	MMP14,TREM2,SLAMF8,EPHB2,FAP,HSPA5,LGALS3,PTPN13,SPP1,STMN2,NBDY,THBD,CD83,BTN2A2,GPNMB,DUSP8,PRAP1,LPL	18/-
GO Biological Processes	GO:1905521	regulation of macrophage migration	-3.12571	-0.470938	4323,54209,56833	MMP14,TREM2,SLAMF8	3/44
GO Biological Processes	GO:0051129	negative regulation of cellular component organization	-3.10507	-0.459134	2048,2191,3309,3958,4323,5783,6696,11075,54209,550643	EPHB2,FAP,HSPA5,LGALS3,MMP14,PTPN13,SPP1,STMN2,TREM2,NBDY	10/733
GO Biological Processes	GO:1903076	regulation of protein localization to plasma membrane	-3.01216	-0.423547	2048,3958,4323,54209	EPHB2,LGALS3,MMP14,TREM2	4/108
GO Biological Processes	GO:0050865	regulation of cell activation	-2.98022	-0.413468	2048,3958,4323,7056,9308,10385,10457,54209,56833	EPHB2,LGALS3,MMP14,THBD,CD83,BTN2A2,GPNMB,TREM2,SLAMF8	9/630
GO Biological Processes	GO:0050866	negative regulation of cell activation	-2.73964	-0.297829	3958,7056,10385,10457,54209	LGALS3,THBD,BTN2A2,GPNMB,TREM2	5/215
GO Biological Processes	GO:1903078	positive regulation of protein localization to plasma membrane	-2.69288	-0.267057	2048,3958,54209	EPHB2,LGALS3,TREM2	3/62
GO Biological Processes	GO:0002694	regulation of leukocyte activation	-2.64045	-0.233381	2048,3958,4323,9308,10385,10457,54209,56833	EPHB2,LGALS3,MMP14,CD83,BTN2A2,GPNMB,TREM2,SLAMF8	8/573
GO Biological Processes	GO:1904375	regulation of protein localization to cell periphery	-2.63258	-0.233381	2048,3958,4323,54209	EPHB2,LGALS3,MMP14,TREM2	4/137
GO Biological Processes	GO:1904377	positive regulation of protein localization to cell periphery	-2.47408	-0.14234	2048,3958,54209	EPHB2,LGALS3,TREM2	3/74
GO Biological Processes	GO:0051961	negative regulation of nervous system development	-2.43992	-0.128442	2048,5783,6696,54209	EPHB2,PTPN13,SPP1,TREM2	4/155
GO Biological Processes	GO:0051249	regulation of lymphocyte activation	-2.34741	-0.0478318	2048,3958,4323,9308,10385,10457,56833	EPHB2,LGALS3,MMP14,CD83,BTN2A2,GPNMB,SLAMF8	7/506
GO Biological Processes	GO:0043409	negative regulation of MAPK cascade	-2.29793	-0.0174837	1850,2048,10385,54209	DUSP8,EPHB2,BTN2A2,TREM2	4/170
GO Biological Processes	GO:0032370	positive regulation of lipid transport	-2.27696	-0.00760701	6696,54209,118471	SPP1,TREM2,PRAP1	3/87
GO Biological Processes	GO:1905475	regulation of protein localization to membrane	-2.21107	0	2048,3958,4323,54209	EPHB2,LGALS3,MMP14,TREM2	4/180
GO Biological Processes	GO:0032680	regulation of tumor necrosis factor production	-2.13757	0	2048,4023,10457,54209	EPHB2,LPL,GPNMB,TREM2	4/189
GO Biological Processes	GO:1902107	positive regulation of leukocyte differentiation	-2.12966	0	4323,9308,10385,54209	MMP14,CD83,BTN2A2,TREM2	4/190
GO Biological Processes	GO:1903708	positive regulation of hemopoiesis	-2.12966	0	4323,9308,10385,54209	MMP14,CD83,BTN2A2,TREM2	4/190
GO Biological Processes	GO:1903555	regulation of tumor necrosis factor superfamily cytokine production	-2.09849	0	2048,4023,10457,54209	EPHB2,LPL,GPNMB,TREM2	4/194
GO Biological Processes	GO:0007162	negative regulation of cell adhesion	-2.06929	0	2048,3958,4323,10385,10457	EPHB2,LGALS3,MMP14,BTN2A2,GPNMB	5/310
GO Biological Processes	GO:1905477	positive regulation of protein localization to membrane	-2.05203	0	2048,3958,54209	EPHB2,LGALS3,TREM2	3/105
WikiPathways	WP5078	T cell modulation in pancreatic cancer	-3.069	-0.456494	355,2191,3958,1687,3655,10525,54209	FAS,FAP,LGALS3,GSDME,ITGA6,HYOU1,TREM2	7/-
WikiPathways	WP5078	T cell modulation in pancreatic cancer	-3.069	-0.456494	355,2191,3958	FAS,FAP,LGALS3	3/46
GO Biological Processes	GO:2001233	regulation of apoptotic signaling pathway	-2.26299	0	355,1687,3655,3958,10525,54209	FAS,GSDME,ITGA6,LGALS3,HYOU1,TREM2	6/396
Canonical Pathways	M5885	NABA MATRISOME ASSOCIATED	-3.0253	-0.423547	308,3576,3958,4323,5125,6372,8372,9518,55959,80310	ANXA5,CXCL8,LGALS3,MMP14,PCSK5,CXCL6,HYAL3,GDF15,SULF2,PDGFD	10/-
Canonical Pathways	M5885	NABA MATRISOME ASSOCIATED	-3.0253	-0.423547	308,3576,3958,4323,5125,6372,8372,9518,55959,80310	ANXA5,CXCL8,LGALS3,MMP14,PCSK5,CXCL6,HYAL3,GDF15,SULF2,PDGFD	10/751
GO Biological Processes	GO:0050886	endocrine process	-2.91351	-0.367951	1907,5125,64855,10257,64130,1116,4323	EDN2,PCSK5,NIBAN2,ABCC4,LIN7B,CHI3L1,MMP14	7/-
GO Biological Processes	GO:0050886	endocrine process	-2.91351	-0.367951	1907,5125,64855	EDN2,PCSK5,NIBAN2	3/52
GO Biological Processes	GO:0023061	signal release	-2.15355	0	5125,10257,64130,64855	PCSK5,ABCC4,LIN7B,NIBAN2	4/187
GO Biological Processes	GO:0030323	respiratory tube development	-2.1218	0	1116,1907,4323,5125	CHI3L1,EDN2,MMP14,PCSK5	4/191
