# Supplementary material for: Intrahepatic levels of microbiome-derived hippurate associates with improved metabolic dysfunction-associated steatotic liver disease
Source: Mol Metab. 2024 Dec 31;92:102090. doi: 10.1016/j.molmet.2024.102090 (PMC11772989; doi:10.1016/j.molmet.2024.102090)
Supplement: Multimedia component 6 — Table S6. Metabolites identified by UHPLC-HRMS in IHH. [file mmc6.xlsx]

## Sheet: Feuil2
S6 Metabolites identified by UHPLC-HRMS in IHH
Assay	Alignment ID	Average Rt(min)	Average Mz	Metabolite name	Kingdom	Superclass	Class	Subclass
C18_NEG	15520	2.046	193.036	Glucuronic cid	Organic compounds	Organic oxygen compounds	Organooxygen compounds	Carbohydrates and carbohydrate conjugates
C18_NEG	1513	1.367	75.0088	Glycolic acid	Organic compounds	Organic acids and derivatives	Hydroxy acids and derivatives	Alpha hydroxy acids and derivatives
C18_NEG	5650	4.092	103.04	2-Hydroxybutyric acid	Organic compounds	Organic acids and derivatives	Hydroxy acids and derivatives	Alpha hydroxy acids and derivatives
C18_POS	1587	3.963	132.102	Isoleucine	Organic compounds	Organic acids and derivatives	Carboxylic acids and derivatives	Amino acids, peptides, and analogues
C18_POS	6225	11.831	231.159	Dimethyl sebacic acid	Organic compounds	Lipids and lipid-like molecules	Fatty Acyls	Fatty acid esters
C18_NEG	10695	6.169	145.051	2-Methylglutaric acid	Organic compounds	Lipids and lipid-like molecules	Fatty Acyls	Fatty acids and conjugates
C18_POS	21123	12.683	496.339	LPC(16:0)	Organic compounds	Lipids and lipid-like molecules	Glycerophospholipids	Glycerophosphocholines
C18_POS	14109	7.865	377.146	Riboflavin	Organic compounds	Organoheterocyclic compounds	Pteridines and derivatives	Alloxazines and isoalloxazines
C18_NEG	7560	1.573	118.051	Threonine	Organic compounds	Organic acids and derivatives	Carboxylic acids and derivatives	Amino acids, peptides, and analogues
C18_NEG	49723	3.098	662.103	NAD	Organic compounds	Nucleosides, nucleotides, and analogues	(5'->5')-dinucleotides
C18_POS	20333	12.708	482.323	LPE(18:0)	Organic compounds	Lipids and lipid-like molecules	Glycerophospholipids	Glycerophosphoethanolamines
C18_POS	5115	10.501	211.094	Nonanedioic acid	Organic compounds	Lipids and lipid-like molecules	Fatty Acyls	Fatty acids and conjugates
C18_POS	10258	1.425	309.165	Fructoselysine	Organic compounds	Organic acids and derivatives	Carboxylic acids and derivatives	Amino acids, peptides, and analogues
C18_POS	17176	11.823	426.321	Cholic acid	Organic compounds	Lipids and lipid-like molecules	Steroids and steroid derivatives	Bile acids, alcohols and derivatives
C18_NEG	18259	10.796	223.077	alpha-Phenylcinnamic acid	Organic compounds	Phenylpropanoids and polyketides	Stilbenes
C18_POS	7160	11.299	250.118	Triallyl cyanurate	Organic compounds	Organoheterocyclic compounds	Triazines	1,3,5-triazines
C18_POS	2482	2.01	157.01	Malic acid	Organic compounds	Organic acids and derivatives	Hydroxy acids and derivatives	Beta hydroxy acids and derivatives
C18_POS	14940	12.985	391.284	DEHP	Organic compounds	Benzenoids	Benzene and substituted derivatives	Benzoic acids and derivatives
C18_POS	11687	3.904	333.569	NADH	Organic compounds	Nucleosides, nucleotides, and analogues	(5'->5')-dinucleotides
C18_POS	3529	12.985	181.049	2-acetyloxybenzoic acid	Organic compounds	Benzenoids	Benzene and substituted derivatives	Benzoic acids and derivatives
C18_POS	4967	1.752	207.998	Phosphoserine	Organic compounds	Organic acids and derivatives	Carboxylic acids and derivatives	Amino acids, peptides, and analogues
C18_NEG	18167	6.27	222.077	N-Aceyl-D,L-tyrosine	Organic compounds	Organic acids and derivatives	Carboxylic acids and derivatives	Amino acids, peptides, and analogues
C18_POS	6142	8.721	230.079	N-Acetyl-D,L-phenylalanine	Organic compounds	Organic acids and derivatives	Carboxylic acids and derivatives	Amino acids, peptides, and analogues
C18_POS	2887	11.403	167.07	3-(2-Hydorxyphenyl)propanoic acid	Organic compounds	Phenylpropanoids and polyketides	Phenylpropanoic acids
C18_NEG	23077	12.383	281.249	Octadecenoic acid	Organic compounds	Lipids and lipid-like molecules	Fatty Acyls	Fatty acids and conjugates
C18_POS	2828	5.015	166.086	Phenylalanine	Organic compounds	Organic acids and derivatives	Carboxylic acids and derivatives	Amino acids, peptides, and analogues
C18_POS	9922	11.308	302.305	Tetradecyldiethanolamine	Organic compounds	Organic nitrogen compounds	Organonitrogen compounds	Amines
C18_POS	1582	1.804	132.077	Creatine	Organic compounds	Organic acids and derivatives	Carboxylic acids and derivatives	Amino acids, peptides, and analogues
C18_POS	5845	10.974	225.109	Decanedioic acid	Organic compounds	Lipids and lipid-like molecules	Fatty Acyls	Fatty acids and conjugates
C18_NEG	20201	11.479	245.158	2-undecylsulfanylacetic acid	Organic compounds	Lipids and lipid-like molecules	Fatty Acyls	Fatty acids and conjugates
C18_NEG	38153	12.141	476.279	LPE(18:2)	Organic compounds	Lipids and lipid-like molecules	Glycerophospholipids	Glycerophosphoethanolamines
C18_POS	10912	12.176	320.279	MG(14:0)	Organic compounds	Lipids and lipid-like molecules	Glycerolipids	Monoradylglycerols
C18_NEG	9148	1.596	131.046	Asparagine	Organic compounds	Organic acids and derivatives	Carboxylic acids and derivatives	Amino acids, peptides, and analogues
C18_POS	4305	1.698	195.003	Glycerol 2-phosphate	Organic compounds	Lipids and lipid-like molecules	Glycerophospholipids	Glycerophosphates
C18_POS	205	1.614	76.0392	Glycine	Organic compounds	Organic acids and derivatives	Carboxylic acids and derivatives	Amino acids, peptides, and analogues
C18_POS	4291	10.349	194.154	4-hexoxyaniline	Organic compounds	Benzenoids	Phenol ethers	Aminophenyl ethers
C18_POS	12945	12.295	356.352	Docosenoic acid	Organic compounds	Lipids and lipid-like molecules	Fatty Acyls	Fatty acids and conjugates
C18_POS	3656	10.249	183.078	Triethylphoshate	Organic compounds	Organic acids and derivatives	Organic phosphoric acids and derivatives	Phosphate esters
C18_POS	5163	1.799	212.043	Phosphocreatine	Organic compounds	Organic acids and derivatives	Carboxylic acids and derivatives	Amino acids, peptides, and analogues
C18_NEG	23706	3.468	289.068	Uridine	Organic compounds	Nucleosides, nucleotides, and analogues	Pyrimidine nucleosides
C18_NEG	20014	11.311	243.16	Tridecanoic acid	Organic compounds	Lipids and lipid-like molecules	Fatty Acyls	Fatty acids and conjugates
C18_NEG	20185	8.978	245.093	N-Acetyl-L,D-tryptophan	Organic compounds	Organic acids and derivatives	Carboxylic acids and derivatives	Amino acids, peptides, and analogues
C18_NEG	14338	1.578	181.072	Galactitol	Organic compounds	Organic oxygen compounds	Organooxygen compounds	Carbohydrates and carbohydrate conjugates
C18_NEG	9806	6.688	137.025	4-Hydroxybenzoic acid	Organic compounds	Benzenoids	Benzene and substituted derivatives	Benzoic acids and derivatives
C18_POS	4283	11.314	194.117	Ethyl 4-(dimethylamino)benzoate	Organic compounds	Benzenoids	Benzene and substituted derivatives	Benzoic acids and derivatives
C18_POS	1751	2.325	136.062	Adenine	Organic compounds	Organoheterocyclic compounds	Imidazopyrimidines	Purines and purine derivatives
C18_NEG	35955	11.5	448.307	Glycochenodeoxycholic acid	Organic compounds	Lipids and lipid-like molecules	Steroids and steroid derivatives	Bile acids, alcohols and derivatives
C18_NEG	17785	5.44	218.103	Pantothenic acid	Organic compounds	Organic acids and derivatives	Carboxylic acids and derivatives	Amino acids, peptides, and analogues
C18_POS	5265	10.978	214.179	Decanoic acid	Organic compounds	Lipids and lipid-like molecules	Fatty Acyls	Fatty acids and conjugates
C18_NEG	28056	2.469	347.04	IMP	Organic compounds	Nucleosides, nucleotides, and analogues	Purine nucleotides	Purine ribonucleotides
C18_NEG	21294	1.658	259.023	Fructose 6-phosphate	Organic compounds	Organic oxygen compounds	Organooxygen compounds	Carbohydrates and carbohydrate conjugates
C18_NEG	33243	13.622	411.348	FA(24:1)	Organic compounds	Lipids and lipid-like molecules	Fatty Acyls	Fatty acids and conjugates
C18_NEG	12533	1.966	163.025	Hydroxypyruvic acid	Organic compounds	Organic acids and derivatives	Hydroxy acids and derivatives	Beta hydroxy acids and derivatives
C18_NEG	24060	11.742	293.212	FA(18:2, 1OH)	Organic compounds	Lipids and lipid-like molecules	Fatty Acyls	Fatty acids and conjugates
C18_NEG	15739	1.643	195.051	Ribose	Organic compounds	Organic oxygen compounds	Organooxygen compounds	Carbohydrates and carbohydrate conjugates
C18_POS	2427	1.458	156.076	L-Histidine	Organic compounds	Organic acids and derivatives	Carboxylic acids and derivatives	Amino acids, peptides, and analogues
C18_NEG	21163	11.423	257.176	Tetradecanedioic acid	Organic compounds	Lipids and lipid-like molecules	Fatty Acyls	Fatty acids and conjugates
C18_NEG	44187	1.792	565.048	UDP-glucose	Organic compounds	Nucleosides, nucleotides, and analogues	Pyrimidine nucleotides	Pyrimidine nucleotide sugars
C18_POS	7543	12.483	256.263	Hexadecanamide	Organic compounds	Lipids and lipid-like molecules	Fatty Acyls	Fatty amides
C18_NEG	14441	4.177	182.046	4-Pyridoxic acid	Organic compounds	Organoheterocyclic compounds	Pyridines and derivatives	Pyridinecarboxylic acids and derivatives
C18_NEG	7937	7.233	121.03	3-Hydroxybenzaldehyde	Organic compounds	Organic oxygen compounds	Organooxygen compounds	Carbonyl compounds
C18_POS	7005	6.795	246.17	Isovalerylcarnitine	Organic compounds	Lipids and lipid-like molecules	Fatty Acyls	Fatty acid esters
C18_POS	22846	13.24	524.37	LPC(18:0)	Organic compounds	Lipids and lipid-like molecules	Glycerophospholipids	Glycerophosphocholines
C18_NEG	24374	11.925	297.244	FA(18:1, 1OH)	Organic compounds	Lipids and lipid-like molecules	Fatty Acyls	Lineolic acids and derivatives
C18_POS	8533	11.158	274.274	Palmitic acid	Organic compounds	Lipids and lipid-like molecules	Fatty Acyls	Fatty acids and conjugates
C18_POS	17179	11.555	426.357	Acylcarnitine C18:1	Organic compounds	Lipids and lipid-like molecules	Fatty Acyls	Fatty acid esters
C18_NEG	14145	11.378	179.108	5-pentylbenzene-1,3-diol	Organic compounds	Benzenoids	Phenols	Benzenediols
C18_NEG	26720	4.104	328.045	cAMP	Organic compounds	Nucleosides, nucleotides, and analogues	Purine nucleotides	Cyclic purine nucleotides
C18_NEG	9144	4.535	131.035	Glutaric acid	Organic compounds	Organic acids and derivatives	Carboxylic acids and derivatives	Dicarboxylic acids and derivatives
C18_POS	11748	10.787	335.106	Benzylpenicillin	Organic compounds	Organic acids and derivatives	Carboxylic acids and derivatives	Amino acids, peptides, and analogues
C18_NEG	25472	11.467	311.223	FA(18:2, 2OH)	Organic compounds	Lipids and lipid-like molecules	Fatty Acyls	Lineolic acids and derivatives
C18_NEG	12131	11.027	159.103	Hydroxyoctanoic acid	Organic compounds	Lipids and lipid-like molecules	Fatty Acyls	Fatty acids and conjugates
C18_POS	35794	14.512	758.568	PC(34:2)	Organic compounds	Lipids and lipid-like molecules	Glycerophospholipids	Glycerophosphocholines
C18_NEG	18079	11.663	221.155	3,7-dimethyl-6-octenyl acetic acid	Organic compounds	Lipids and lipid-like molecules	Fatty Acyls	Fatty alcohol esters
C18_NEG	12536	6.128	163.04	Hydroxyphenyllactic acid	Organic compounds	Phenylpropanoids and polyketides	Phenylpropanoic acids
C18_NEG	3660	2.473	89.0244	Lactic acid	Organic compounds	Organic acids and derivatives	Hydroxy acids and derivatives	Alpha hydroxy acids and derivatives
C18_POS	8997	1.548	283.07	Niflumic acid	Organic compounds	Benzenoids	Benzene and substituted derivatives	Trifluoromethylbenzenes
C18_POS	2122	1.42	147.113	Lysine	Organic compounds	Organic acids and derivatives	Carboxylic acids and derivatives	Amino acids, peptides, and analogues
C18_POS	9233	11.403	288.289	Heptadecanoic acid	Organic compounds	Lipids and lipid-like molecules	Fatty Acyls	Fatty acids and conjugates
C18_NEG	28653	12.642	355.286	FA(20:0, 1COOH)	Organic compounds	Lipids and lipid-like molecules	Fatty Acyls	Fatty acids and conjugates
C18_POS	2537	1.318	158.027	Benzenesulfonimidic acid	Organic compounds	Benzenoids	Benzene and substituted derivatives	Benzenesulfonamides
C18_POS	507	1.401	89.1072	Putrescine	Organic compounds	Organic nitrogen compounds	Organonitrogen compounds	Amines
C18_POS	35627	14.968	756.55	PC(32:0)	Organic compounds	Lipids and lipid-like molecules	Glycerophospholipids	Glycerophosphocholines
C18_POS	33908	14.764	732.553	PC(32:1)	Organic compounds	Lipids and lipid-like molecules	Glycerophospholipids	Glycerophosphocholines
C18_NEG	12714	7.233	165.019	1,4-Benzendicarboxylic acid	Organic compounds	Benzenoids	Benzene and substituted derivatives	Benzoic acids and derivatives
C18_NEG	12885	2.233	166.996	Oxoglutaric acid	Organic compounds	Organic acids and derivatives	Keto acids and derivatives	Gamma-keto acids and derivatives
C18_NEG	15294	2.823	191.02	Citric acid	Organic compounds	Organic acids and derivatives	Carboxylic acids and derivatives	Tricarboxylic acids and derivatives
C18_NEG	9016	3.204	130.051	N-Acetyl-L,D-alanine	Organic compounds	Organic acids and derivatives	Carboxylic acids and derivatives	Amino acids, peptides, and analogues
C18_POS	1209	2.286	118.086	Valine	Organic compounds	Organic acids and derivatives	Carboxylic acids and derivatives	Amino acids, peptides, and analogues
C18_POS	5519	10.833	219.047	Diphenylsulfone	Organic compounds	Benzenoids	Benzene and substituted derivatives	Benzenesulfonyl compounds
C18_NEG	17874	4.254	219.077	5-Hydroxytryptophan	Organic compounds	Organoheterocyclic compounds	Indoles and derivatives	Tryptamines and derivatives
C18_POS	27408	1.845	608.088	UDP-N-acetylgalactosamine	Organic compounds	Nucleosides, nucleotides, and analogues	Pyrimidine nucleotides	Pyrimidine nucleotide sugars
C18_POS	20992	12.308	494.324	LPC(16:1)	Organic compounds	Lipids and lipid-like molecules	Glycerophospholipids	Glycerophosphocholines
C18_NEG	13728	1.382	174.956	Acetylphosphate	Organic compounds	Organic acids and derivatives	Organic phosphoric acids and derivatives	Phosphate esters
C18_POS	4729	1.668	203.052	Tagatose	Organic compounds	Organic oxygen compounds	Organooxygen compounds	Carbohydrates and carbohydrate conjugates
C18_NEG	8901	4.631	129.019	Itaconic acid	Organic compounds	Lipids and lipid-like molecules	Fatty Acyls	Fatty acids and conjugates
C18_NEG	17516	11.056	215.129	Undecanedioic acid	Organic compounds	Lipids and lipid-like molecules	Fatty Acyls	Fatty acids and conjugates
C18_POS	9050	12.947	284.294	Octadecanamide	Organic compounds	Organic acids and derivatives	Carboximidic acids and derivatives	Carboximidic acids
C18_POS	6306	10.423	233.078	Sinapyl alcohol	Organic compounds	Benzenoids	Phenols	Methoxyphenols
C18_NEG	18639	11.265	227.129	Dodec-2-enedioic acid	Organic compounds	Lipids and lipid-like molecules	Fatty Acyls	Fatty acids and conjugates
C18_NEG	26679	12.493	327.233	Docosahexanoic acid	Organic compounds	Lipids and lipid-like molecules	Fatty Acyls	Fatty acids and conjugates
C18_NEG	26829	11.218	329.234	FA(18:1, 3OH)	Organic compounds	Lipids and lipid-like molecules	Fatty Acyls	Fatty acids and conjugates
C18_POS	12222	11.577	343.295	Lauroylamide propylbetaine	Organic compounds	Organic acids and derivatives	Carboxylic acids and derivatives	Amino acids, peptides, and analogues
C18_POS	876	1.639	106.05	Serine	Organic compounds	Organic acids and derivatives	Carboxylic acids and derivatives	Amino acids, peptides, and analogues
C18_NEG	46560	2.041	604.069	GDP-Mannose	Organic compounds	Nucleosides, nucleotides, and analogues	Purine nucleotides	Purine nucleotide sugars
C18_NEG	19800	2.019	241.012	Mannose 6-phosphate	Organic compounds	Organic oxygen compounds	Organooxygen compounds	Carbohydrates and carbohydrate conjugates
C18_NEG	7425	3.474	117.019	2-propenoic acid	Organic compounds	Organic acids and derivatives	Carboxylic acids and derivatives	Acrylic acids and derivatives
C18_NEG	24212	11.868	295.228	9-HODE	Organic compounds	Lipids and lipid-like molecules	Fatty Acyls	Lineolic acids and derivatives
C18_NEG	12340	3.791	161.046	3-Hydroxymethylglutaric acid	Organic compounds	Lipids and lipid-like molecules	Fatty Acyls	Fatty acids and conjugates
C18_POS	392	3.961	86.0963	Piperidine	Organic compounds	Organoheterocyclic compounds	Piperidines
C18_POS	9034	4.076	284.099	Guanosine	Organic compounds	Nucleosides, nucleotides, and analogues	Purine nucleosides
C18_POS	2711	10.172	163.133	2-(2-Butoxyethoxy)ethanol	Organic compounds	Organic oxygen compounds	Organooxygen compounds	Ethers
C18_NEG	8764	3.161	128.035	Oxoproline	Organic compounds	Organic acids and derivatives	Carboxylic acids and derivatives	Amino acids, peptides, and analogues
C18_POS	4419	1.554	197.101	Arginine	Organic compounds	Organic acids and derivatives	Carboxylic acids and derivatives	Amino acids, peptides, and analogues
C18_NEG	17121	1.754	211.001	Glucuronolactone	Organic compounds	Organoheterocyclic compounds	Furofurans	Isosorbides
C18_POS	7215	11.438	251.125	Dioxododecanoic acid	Organic compounds	Organic acids and derivatives	Keto acids and derivatives	Medium-chain keto acids and derivatives
C18_POS	8161	3.97	268.104	Adenosine	Organic compounds	Nucleosides, nucleotides, and analogues	Purine nucleosides
C18_POS	7287	4.106	252.109	Deoxyadenosine	Organic compounds	Nucleosides, nucleotides, and analogues	Purine nucleosides	Purine 2'-deoxyribonucleosides
C18_POS	4579	10.966	200.237	N-Methyldodecylamine	Organic compounds	Organic nitrogen compounds	Organonitrogen compounds	Amines
C18_POS	1153	1.829	116.07	Proline	Organic compounds	Organic acids and derivatives	Carboxylic acids and derivatives	Amino acids, peptides, and analogues
C18_POS	4443	2.48	198.037	N-Acetyl-L,D-aspartic acid	Organic compounds	Organic acids and derivatives	Carboxylic acids and derivatives	Amino acids, peptides, and analogues
C18_POS	9923	11.463	302.305	Sphinganine	Organic compounds	Organic nitrogen compounds	Organonitrogen compounds	Amines
C18_POS	3579	3.543	182.081	Tyrosine	Organic compounds	Organic acids and derivatives	Carboxylic acids and derivatives	Amino acids, peptides, and analogues
C18_POS	18143	6.761	442.147	Folic acid	Organic compounds	Organic acids and derivatives	Carboxylic acids and derivatives	Amino acids, peptides, and analogues
C18_NEG	10697	7.071	145.051	Valerolactone	Organic compounds	Organoheterocyclic compounds	Lactones	Delta valerolactones
C18_NEG	10813	1.691	146.046	1-Aminocyclopropane-1-carboxylic acid	Organic compounds	Organic acids and derivatives	Carboxylic acids and derivatives	Amino acids, peptides, and analogues
C18_POS	31418	14.909	688.49	PE(32:2)	Organic compounds	Lipids and lipid-like molecules	Glycerophospholipids	Glycerophosphoethanolamines
C18_POS	2673	1.712	162.112	L-carnitine	Organic compounds	Organic nitrogen compounds	Organonitrogen compounds	Quaternary ammonium salts
C18_NEG	35986	11.633	448.968	Phosphoribosyl pyrophosphate	Organic compounds	Organic oxygen compounds	Organooxygen compounds	Carbohydrates and carbohydrate conjugates
C18_POS	13844	11.375	372.311	Acylcarnitine C14:0	Organic compounds	Organic nitrogen compounds	Organonitrogen compounds	Quaternary ammonium salts
C18_POS	40571	14.723	810.599	PC(38:4)	Organic compounds	Lipids and lipid-like molecules	Glycerophospholipids	Glycerophosphocholines
C18_NEG	12428	4.171	162.023	N-Acetyl-L,D-cysteine	Organic compounds	Organic acids and derivatives	Carboxylic acids and derivatives	Amino acids, peptides, and analogues
C18_NEG	13865	5.852	176.039	N-Formyl-L-methionine	Organic compounds	Organic acids and derivatives	Carboxylic acids and derivatives	Amino acids, peptides, and analogues
C18_POS	21434	12.381	502.29	LPE(18:0)	Organic compounds	Lipids and lipid-like molecules	Glycerophospholipids	Glycerophosphoethanolamines
C18_NEG	14142	10.958	179.071	4-hydroxybenzoic acid	Organic compounds	Benzenoids	Benzene and substituted derivatives	Benzoic acids and derivatives
C18_NEG	7157	4.602	115.04	alpha-Ketoisovaleric acid	Organic compounds	Organic acids and derivatives	Keto acids and derivatives	Short-chain keto acids and derivatives
C18_NEG	13105	11.045	169.087	FA(9:2, 1OH)	Organic compounds	Organic acids and derivatives	Keto acids and derivatives	Medium-chain keto acids and derivatives
C18_POS	12529	12.541	348.311	MG(16:0)	Organic compounds	Lipids and lipid-like molecules	Glycerolipids	Monoradylglycerols
C18_NEG	14047	6.911	178.051	Hippuric acid	Organic compounds	Benzenoids	Benzene and substituted derivatives	Benzoic acids and derivatives
C18_POS	8135	13.021	267.268	FA(18:0)	Organic compounds	Lipids and lipid-like molecules	Fatty Acyls	Fatty acids and conjugates
C18_POS	5948	6.139	227.079	Tryptophan	Organic compounds	Organoheterocyclic compounds	Indoles and derivatives	Indolyl carboxylic acids and derivatives
C18_POS	523	1.646	90.0549	Alanine	Organic compounds	Organic acids and derivatives	Carboxylic acids and derivatives	Amino acids, peptides, and analogues
C18_POS	10260	11.837	309.203	Hexadecanedioic acid	Organic compounds	Lipids and lipid-like molecules	Fatty Acyls	Fatty acids and conjugates
C18_NEG	13953	11.201	177.092	2-ethoxy-5-propenylphenol	Organic compounds	Benzenoids	Phenol ethers
C18_POS	9139	11.344	286.274	Sphingosine (d17:1)	Organic compounds	Organic nitrogen compounds	Organonitrogen compounds	Amines
C18_NEG	5894	3.333	105.019	Glyceric acid	Organic compounds	Organic oxygen compounds	Organooxygen compounds	Carbohydrates and carbohydrate conjugates
C18_POS	3942	10.966	188.201	1-Propanamine	Organic compounds	Organic oxygen compounds	Organooxygen compounds	Ethers
C18_POS	8294	11.635	270.315	1-Octadecanamine	Organic compounds	Organic nitrogen compounds	Organonitrogen compounds	Amines
C18_NEG	37184	11.327	464.302	Glycocholic acid	Organic compounds	Lipids and lipid-like molecules	Steroids and steroid derivatives	Bile acids, alcohols and derivatives
C18_POS	4063	3.352	190.071	N-Acetylglutamic acid	Organic compounds	Organic acids and derivatives	Carboxylic acids and derivatives	Amino acids, peptides, and analogues
C18_POS	1590	4.061	132.102	Leucine	Organic compounds	Organic acids and derivatives	Carboxylic acids and derivatives	Amino acids, peptides, and analogues
C18_POS	13342	2.468	364.065	GMP	Organic compounds	Nucleosides, nucleotides, and analogues	Purine nucleotides	Purine ribonucleotides
C18_POS	35973	12.856	760.584	PC(34:1)	Organic compounds	Lipids and lipid-like molecules	Glycerophospholipids	Glycerophosphocholines
C18_NEG	35097	11.756	437.291	Chenodeoxycholic acid	Organic compounds	Lipids and lipid-like molecules	Steroids and steroid derivatives	Bile acids, alcohols and derivatives
C18_POS	3659	11.283	183.08	Benzophenone	Organic compounds	Benzenoids	Benzene and substituted derivatives	Benzophenones
C18_NEG	25109	2.638	306.077	Reduced glutathione	Organic compounds	Organic acids and derivatives	Carboxylic acids and derivatives	Amino acids, peptides, and analogues
C18_POS	14243	12.632	379.281	MG(18:1)	Organic compounds	Lipids and lipid-like molecules	Glycerolipids	Monoradylglycerols
C18_NEG	14723	10.833	185.082	1-(carboxymethyl)cyclohexane-1-carboxylic acid	Organic compounds	Organic acids and derivatives	Carboxylic acids and derivatives	Dicarboxylic acids and derivatives
C18_POS	9851	11.701	301.216	Retinoic acid	Organic compounds	Lipids and lipid-like molecules	Prenol lipids	Retinoids
C18_NEG	44142	12.443	564.331	LPC(18:2)	Organic compounds	Lipids and lipid-like molecules	Glycerophospholipids	Glycerophosphocholines
C18_NEG	25249	1.795	308.099	N-Acetylneuraminic acid	Organic compounds	Organic oxygen compounds	Organooxygen compounds	Carbohydrates and carbohydrate conjugates
C18_POS	24352	13.331	550.386	PC(O-20:1)	Organic compounds	Lipids and lipid-like molecules	Glycerophospholipids	Glycerophosphocholines
C18_POS	8828	1.565	280.092	Glycerophosphocholine	Organic compounds	Lipids and lipid-like molecules	Glycerophospholipids	Glycerophosphocholines
C18_POS	4277	7.578	194.081	2,4-dihydroxyacetophenone	Organic compounds	Organic oxygen compounds	Organooxygen compounds	Carbonyl compounds
C18_NEG	17312	1.63	213.017	Gulonolactone	Organic compounds	Organoheterocyclic compounds	Lactones	Gamma butyrolactones
C18_POS	6165	11.184	230.248	Lauramine oxide	Organic compounds	Organic nitrogen compounds	Organonitrogen compounds	Aminoxides
C18_POS	8128	11.632	267.172	FA(14:0)	Organic compounds	Lipids and lipid-like molecules	Fatty Acyls	Fatty acids and conjugates
C18_NEG	18868	11.192	229.145	Dodecanedioic acid	Organic compounds	Lipids and lipid-like molecules	Fatty Acyls	Fatty acids and conjugates
C18_POS	4413	8.612	197.078	Suberic ac	Organic compounds	Lipids and lipid-like molecules	Fatty Acyls	Fatty acids and conjugates
C18_POS	11922	13.613	338.341	Octanedioic acid	Organic compounds	Lipids and lipid-like molecules	Fatty Acyls	Fatty amides
C18_NEG	23241	4.467	283.069	Xanthosine	Organic compounds	Nucleosides, nucleotides, and analogues	Purine nucleosides
C18_NEG	27998	2.389	346.056	AMP	Organic compounds	Nucleosides, nucleotides, and analogues	Purine nucleotides	Purine ribonucleotides
C18_POS	5464	4.098	218.138	Propionylcarnitine	Organic compounds	Lipids and lipid-like molecules	Fatty Acyls	Fatty acid esters
C18_NEG	22274	11.694	271.228	FA(16:0, 1OH)	Organic compounds	Lipids and lipid-like molecules	Fatty Acyls	Fatty acids and conjugates
C18_NEG	5491	2.169	102.02	Formylglycine	Organic compounds	Organic acids and derivatives	Carboxylic acids and derivatives	Amino acids, peptides, and analogues
C18_NEG	21890	4.08	267.074	Inosine	Organic compounds	Nucleosides, nucleotides, and analogues	Purine nucleosides
C18_NEG	24557	11.942	299.259	12-Hydroxyoctadecanoic acid	Organic compounds	Lipids and lipid-like molecules	Fatty Acyls	Fatty acids and conjugates
C18_POS	6715	8.857	241.068	2,3-diacetyloxypropyl acetic acid	Organic compounds	Lipids and lipid-like molecules	Glycerolipids	Triradylcglycerols
C18_NEG	24057	13.94	293.179	Tetradecylsulfate	Organic compounds	Organic acids and derivatives	Organic sulfuric acids and derivatives	Sulfuric acid esters
C18_NEG	15403	7.585	192.067	Phenylacetylglycine	Organic compounds	Organic acids and derivatives	Carboxylic acids and derivatives	Amino acids, peptides, and analogues
C18_POS	2938	4.104	168.063	4-Acetamidobutanoic acid	Organic compounds	Organic acids and derivatives	Carboxylic acids and derivatives	Amino acids, peptides, and analogues
C18_POS	13101	13.009	359.315	MG(18:0)	Organic compounds	Lipids and lipid-like molecules	Glycerolipids	Monoradylglycerols
C18_POS	8447	11.554	273.091	Benzoflavone	Organic compounds	Phenylpropanoids and polyketides	Flavonoids	Flavones
C18_NEG	56319	8.05	784.149	FAD	Organic compounds	Nucleosides, nucleotides, and analogues	Flavin nucleotides
C18_POS	19582	12.225	468.308	LPC(14:0)	Organic compounds	Lipids and lipid-like molecules	Glycerophospholipids	Glycerophosphocholines
C18_NEG	23974	4.2	292.14	N-Fructosyl isoleucine	Organic compounds	Organic acids and derivatives	Carboxylic acids and derivatives	Amino acids, peptides, and analogues
C18_POS	8799	11.78	279.231	FA(18:3)	Organic compounds	Lipids and lipid-like molecules	Fatty Acyls	Lineolic acids and derivatives
C18_NEG	7155	3.061	115.004	Maleic acid	Organic compounds	Organic acids and derivatives	Carboxylic acids and derivatives	Dicarboxylic acids and derivatives
C18_NEG	24372	11.805	297.244	FA(18:1, 1OH)	Organic compounds	Lipids and lipid-like molecules	Fatty Acyls	Fatty acids and conjugates
C18_NEG	45572	2.522	588.075	ADP-Glucose	Organic compounds	Nucleosides, nucleotides, and analogues	Purine nucleotides	Purine nucleotide sugars
C18_NEG	34327	1.972	426.022	ADP	Organic compounds	Nucleosides, nucleotides, and analogues	Purine nucleotides	Purine ribonucleotides
C18_NEG	10442	5.516	143.035	3-Methylglutaconic acid	Organic compounds	Lipids and lipid-like molecules	Fatty Acyls	Fatty acids and conjugates
C18_NEG	13301	10.849	171.103	FA(9:1, 1OH)	Organic compounds	Lipids and lipid-like molecules	Fatty Acyls	Fatty acids and conjugates
C18_POS	6626	1.456	239.07	7-Hydroxyisoflavone	Organic compounds	Phenylpropanoids and polyketides	Isoflavonoids	Isoflav-2-enes
C18_POS	4455	11.273	198.185	1-octylpyrrolidin-2-one	Organic compounds	Organoheterocyclic compounds	Pyrrolidines	N-alkylpyrrolidines
C18_NEG	18456	1.57	225.062	Allose	Organic compounds	Organic oxygen compounds	Organooxygen compounds	Carbohydrates and carbohydrate conjugates
C18_NEG	13295	9.573	171.066	Sorbic acid	Organic compounds	Lipids and lipid-like molecules	Fatty Acyls	Fatty acids and conjugates
C18_NEG	27733	6.174	342.088	Methylthioadenosine	Organic compounds	Nucleosides, nucleotides, and analogues	5'-deoxyribonucleosides	5'-deoxy-5'-thionucleosides
C18_POS	9799	11.411	300.289	Sphingosine	Organic compounds	Organic nitrogen compounds	Organonitrogen compounds	Amines
C18_NEG	25469	11.842	311.202	Steroid C21H28O2	Organic compounds	Lipids and lipid-like molecules	Steroids and steroid derivatives	Estrane steroids
C18_POS	3831	11.011	186.149	Octanoic acid	Organic compounds	Lipids and lipid-like molecules	Fatty Acyls	Fatty acids and conjugates
C18_NEG	13407	8.411	172.098	N-Acetyl-L,D-leucine	Organic compounds	Organic acids and derivatives	Carboxylic acids and derivatives	Amino acids, peptides, and analogues
C18_NEG	10940	3.61	147.03	Citramalic acid	Organic compounds	Lipids and lipid-like molecules	Fatty Acyls	Fatty acids and conjugates
C18_NEG	16544	8.84	204.067	Indolelactic acid	Organic compounds	Organoheterocyclic compounds	Indoles and derivatives	Indolyl carboxylic acids and derivatives
C18_NEG	54046	2.402	742.069	NADP	Organic compounds	Nucleosides, nucleotides, and analogues	(5'->5')-dinucleotides
C18_NEG	12890	6.029	167.032	Methylglutaric acid	Organic compounds	Lipids and lipid-like molecules	Fatty Acyls	Fatty acids and conjugates
C18_POS	2707	11.985	163.112	Valerophenone	Organic compounds	Organic oxygen compounds	Organooxygen compounds	Carbonyl compounds
C18_POS	2667	1.859	162.076	N-Methylglutamic acid	Organic compounds	Organic acids and derivatives	Carboxylic acids and derivatives	Amino acids, peptides, and analogues
C18_NEG	12715	7.989	165.019	Phthalic acid	Organic compounds	Benzenoids	Benzene and substituted derivatives	Benzoic acids and derivatives
C18_NEG	8286	1.618	124.007	Taurine	Organic compounds	Organic acids and derivatives	Organic sulfonic acids and derivatives	Organosulfonic acids and derivatives
C18_POS	15486	11.522	400.342	Acylcarnitine C16:0	Organic compounds	Lipids and lipid-like molecules	Fatty Acyls	Fatty acid esters
C18_POS	7710	11.675	259.19	Dibutyl hexanedioic acid	Organic compounds	Lipids and lipid-like molecules	Fatty Acyls	Fatty acid esters
C18_NEG	15187	6.349	190.055	N-Acetyl-L,D-methionine	Organic compounds	Organic acids and derivatives	Carboxylic acids and derivatives	Amino acids, peptides, and analogues
C18_POS	22726	12.768	522.354	PC(18:1)	Organic compounds	Lipids and lipid-like molecules	Glycerophospholipids	Glycerophosphocholines
C18_NEG	22896	7.666	279.058	Biotin	Organic compounds	Organoheterocyclic compounds	Biotin and derivatives
C18_POS	4751	1.865	203.15	N,N-Dimethylarginine	Organic compounds	Organic acids and derivatives	Carboxylic acids and derivatives	Amino acids, peptides, and analogues
C18_POS	34697	14.074	744.553	PE(36:2)	Organic compounds	Lipids and lipid-like molecules	Glycerophospholipids	Glycerophosphoethanolamines
C18_POS	5035	4.701	209.092	Kynurenine	Organic compounds	Organic oxygen compounds	Organooxygen compounds	Carbonyl compounds
C18_NEG	9797	10.136	137.024	2-carboxyphenolic acid	Organic compounds	Benzenoids	Benzene and substituted derivatives	Benzoic acids and derivatives
C18_POS	3714	1.643	184.073	O-Phosphocholine	Organic compounds	Organic nitrogen compounds	Organonitrogen compounds	Quaternary ammonium salts
C18_POS	5122	11.066	211.13	10-Hydroxydecanoic acid	Organic compounds	Organic acids and derivatives	Hydroxy acids and derivatives	Medium-chain hydroxy acids and derivatives
C18_POS	9300	3.969	290.086	Deoxyguanosine	Organic compounds	Nucleosides, nucleotides, and analogues	Purine nucleosides	Purine 2'-deoxyribonucleosides
C18_POS	27653	3.632	613.158	Oxidized Glutathione	Organic compounds	Organic acids and derivatives	Carboxylic acids and derivatives	Amino acids, peptides, and analogues
C18_NEG	36265	12.302	452.278	PE(16:0)	Organic compounds	Lipids and lipid-like molecules	Glycerophospholipids	Glycerophosphoethanolamines
C18_NEG	24902	12.564	303.233	Arachidonic acid	Organic compounds	Lipids and lipid-like molecules	Fatty Acyls	Fatty acids and conjugates
C18_POS	6656	11.407	239.161	FA(12:0, 1OH)	Organic compounds	Organic acids and derivatives	Hydroxy acids and derivatives	Medium-chain hydroxy acids and derivatives
C18_POS	13536	5.98	367.149	Glucopyranosyl-L-tryptophan	Organic compounds	Nucleosides, nucleotides, and analogues	Nucleoside and nucleotide analogues	1-pyranosylindoles
C18_POS	7994	10.329	265.069	Lumichrome	Organic compounds	Organoheterocyclic compounds	Pteridines and derivatives	Alloxazines and isoalloxazines
C18_POS	14605	3.729	385.129	S-adenosylhomocysteine	Organic compounds	Nucleosides, nucleotides, and analogues	5'-deoxyribonucleosides	5'-deoxy-5'-thionucleosides
C18_POS	2700	12.986	163.039	5-methyl-2-benzofuran-1,3-dione	Organic compounds	Organoheterocyclic compounds	Benzofurans	Benzofuranones
C18_POS	9797	11.792	300.289	FA(18:1)	Organic compounds	Lipids and lipid-like molecules	Fatty Acyls	Fatty acids and conjugates
