# Supplementary material for: Intrahepatic levels of microbiome-derived hippurate associates with improved metabolic dysfunction-associated steatotic liver disease
Source: Mol Metab. 2024 Dec 31;92:102090. doi: 10.1016/j.molmet.2024.102090 (PMC11772989; doi:10.1016/j.molmet.2024.102090)
Supplement: Multimedia component 7 — Table S7. Hepatic metabolites significantly correlated with hippurate treatment in basal and chronic insulin conditions. [file mmc7.xlsx]

## Sheet: Feuil2
S7 Metabolites correlated to hippurate treatment			S7 Metabolites correlated to hippurate treatment in insulin condition
Metabolite	Correlation to hippurate	P.value adjusted	Metabolite	Correlation to hippurate in insulin condition	P.value adjusted
Glucuronic acid	0.57735	0.00391822	Isoleucine	-0.787296	8.28485e-06
NAD	0.446134	0.0328582	Piperidine	-0.747931	4.07756e-05
Alpha-Phenylcinnamic Acid	0.431884	0.0395983	Hippuric acid	0.734809	6.51745e-05
Malic acid	-0.459256	0.0274885	Niflumic acid	-0.682323	0.000334921
N-Aceyl-D,L-tyrosine	0.469897	0.0236695	Arginine	-0.65608	0.000675362
Octadecenoic acid	0.438129	0.036522	Tyrosine	-0.65608	0.000675362
Tetradecyldiethanolamine	-0.419891	0.0460734	D-Alanine	-0.65608	0.000675362
Uridine	0.492358	0.0170023	4-Acetamidobutanoic acid	-0.629837	0.00127875
N-Acetyl-L,D-tryptophan	0.456661	0.0284907	Benzylpenicillin	-0.603593	0.00229258
Glycochenodeoxycholic acid	0.479051	0.0207363	2-Hydroxybutyric acid	-0.57735	0.00391822
Pantothenic acid	0.419891	0.0460734	O-Phosphocholine	0.564229	0.00504022
IMP	0.456661	0.0284907	Phenylalanine	-0.551107	0.00641921
Ribose	0.524864	0.0101272	Valine	-0.537985	0.00809885
4-Pyridoxic acid	0.448989	0.0316245	3-Methylglutaconic acid	-0.537985	0.00809885
LPC(18:0)	0.524864	0.0101272	Oxidized Glutathione	-0.537985	0.00809885
cAMP	0.425823	0.0427745	Lysine	-0.524864	0.0101272
Glutaric acid	0.472377	0.0228437	Oxoproline	-0.524864	0.0101272
Hydroxyphenyllactic acid	0.472845	0.0226907	Phosphocreatine	0.524864	0.0101272
Lactic acid	0.446134	0.0328582	Oxoglutaric acid	-0.512249	0.012455
Citric acid	0.419891	0.0460734	Glycolic acid	-0.498621	0.0154448
5-Hydroxytryptophan	0.465744	0.0251057	Fructoselysine	-0.498621	0.0154448
Itaconic acid	0.419891	0.0460734	UDP-glucose	-0.498621	0.0154448
Undecanedioic Acid	0.459256	0.0274885	GMP	0.485499	0.0188521
Docosahexanoic acid	0.469897	0.0236695	Tagatose	-0.485499	0.0188521
GDP-Mannose	0.55621	0.00584965	alpha-Ketoisovaleric acid	-0.485499	0.0188521
3-Hydroxymethylglutaric acid	0.446134	0.0328582	Malic acid	-0.459256	0.0274885
Oxoproline	0.446245	0.0328099	Lactic acid	-0.459256	0.0274885
Valerolactone	0.433013	0.0390276	4-hydroxybenzoic acid	-0.446134	0.0328582
Phosphoribosyl pyrophosphate	-0.446134	0.0328582	Putrescine	-0.446134	0.0328582
N-Acetyl-L,D-cysteine	0.456661	0.0284907	2-propenoic acid	-0.446134	0.0328582
N-Formyl-L-methionine	0.465744	0.0251057	Gulonolactone	-0.446134	0.0328582
Hippuric Acid	0.839782	5.41272e-07	Methylthioadenosine	-0.433441	0.0388127
Hexadecanedioic Acid	-0.551107	0.00641921	N-Acetyl-D,L-phenylalanine	-0.433013	0.0390276
Chenodeoxycholic Acid	0.459256	0.0274885	Serine	0.419891	0.0460734
Reduced glutathione	0.433013	0.0390276	Propionylcarnitine	-0.419891	0.0460734
N-Acetylneuraminic acid	0.419891	0.0460734	Phenylacetylglycine	-0.419891	0.0460734
Lauramine Oxide	-0.485499	0.0188521	N-Fructosyl Isoleucine	-0.419891	0.0460734
AMP	0.472377	0.0228437	Taurine	-0.419891	0.0460734
FA(16:0, 1OH)	0.511742	0.0125569
Inosine	0.443424	0.0340644
Phenylacetylglycine	0.43312	0.0389739
N-Fructosyl isoleucine	0.472377	0.0228437
Maleic acid	0.446134	0.0328582
Ricinoleic Acid	0.485499	0.0188521
p-Cresol	0.483134	0.0195265
Allose	0.433013	0.0390276
Methylthioadenosine	0.430188	0.0404679
N-Acetyl-L,D-leucine	0.456661	0.0284907
Citramalic acid	0.474729	0.0220824
Indolelactic Acid	0.472494	0.0228054
NADP	0.456661	0.0284907
Taurine	0.433013	0.0390276
N-Acetyl-L,D-methionine	0.425823	0.0427745
Biotin	0.425823	0.0427745
Salicylic Acid	0.433013	0.0390276
PE(16:0)	0.419891	0.0460734
Arachidonic Acid	0.49637	0.0159905
Hippuric Acid	0.839782	5.41e-07
